# Supplementary material for: High Density Linkage Map Construction and QTL Detection for Three Silique-Related Traits in Orychophragmus violaceus Derived Brassica napus Population
Source: Front Plant Sci. 2017 Sep 6;8:1512. doi: 10.3389/fpls.2017.01512 (PMC5592274; doi:10.3389/fpls.2017.01512)
Supplement: Supplementary file 1 [file Table1.XLSX]

## Sheet: Sheet1
Supplementary Table S1 Pearson’s phenotypic correlation coefficients among traits in DH population
Traits	Wuhan			Ezhou			Chengdu			Kunming			BLUP
	SW	SL		SW	SL		SW	SL		SW	SL		SW	SL
SS	-0.77***	0.73***		-0.75***	0.68***		-0.71***	0.74ns		-0.42***	0.74***		-0.79***	0.80***
SW		-0.38***		1.00***	-0.39***			-0.75ns			-0.24ns			-0.52***
For abbreviation, see Table 1
*** Significant at P<0.001, ** Significant at P<0.01, * Significant at P<0.05 according to Student’ s t test.
