# Supplementary material for: High Density Linkage Map Construction and QTL Detection for Three Silique-Related Traits in Orychophragmus violaceus Derived Brassica napus Population
Source: Front Plant Sci. 2017 Sep 6;8:1512. doi: 10.3389/fpls.2017.01512 (PMC5592274; doi:10.3389/fpls.2017.01512)
Supplement: Supplementary file 2 [file Table2.XLSX]

## Sheet: Sheet1
Table S2. The genetic linkage and physical map of the DH population.
chr	physical (bp)	genetic（cM）	number		Name	1.GType	2.GType	3.GType	4.GType	5.GType	6.GType	7.GType	8.GType	9.GType	10.GType	11.GType	12.GType	13.GType	14.GType	15.GType	16.GType	17.GType	18.GType	19.GType	20.GType	21.GType	22.GType	23.GType	24.GType	25.GType	26.GType	27.GType	28.GType	29.GType	30.GType	31.GType	32.GType	33.GType	34.GType	35.GType	36.GType	37.GType	38.GType	39.GType	40.GType	41.GType	43.GType	44.GType	45.GType
chrA01	2470347	0	13		Bn-A01-p101879	A	A	A	B	A	B	A	B	A	A	B	B	A	B	A	A	B	B	B	B	B	B	A	B	B	A	B	B	B	A	B	B	B	B	B	B	A	B	A	A	B	B	B	B
chrA01	448979	0.641	36		Bn-A01-p820317	A	A	A	B	A	B	A	B	A	A	B	B	A	B	A	A	B	B	B	B	B	B	A	B	B	A	B	B	B	A	B	B	B	B	B	B	A	B	A	A	B	B	B	B
chrA01	513042	1.233	8		Bn-A01-p887815	A	A	A	B	A	B	A	B	A	A	B	B	A	B	A	A	B	B	B	B	B	B	A	B	B	A	B	B	B	A	B	B	B	B	B	B	A	B	A	A	B	B	B	B
chrA01	534027	1.824	4		Bn-A01-p916852	A	A	A	B	A	B	A	B	A	A	B	B	A	B	A	A	B	B	B	B	B	B	A	B	B	A	B	B	B	A	B	B	B	B	B	B	A	B	A	A	B	B	B	B
chrA01	617658	2.416	17		Bn-A01-p1000115	A	A	A	B	A	B	A	B	A	A	B	B	A	B	A	A	B	B	B	B	B	B	A	B	B	A	B	B	B	A	B	B	B	B	B	B	A	B	A	A	B	B	B	B
chrA01	791258	3.061	5		Bn-A01-p1192928	A	A	A	B	A	B	A	B	A	A	B	B	A	B	A	A	B	B	B	B	B	B	A	B	B	A	B	B	B	A	B	B	B	B	B	B	A	B	A	A	B	B	B	B
chrA01	974886	4.298	7		Bn-A01-p1373838	A	A	A	B	A	B	A	B	A	A	B	B	A	B	A	A	B	B	B	B	B	B	A	B	B	A	B	B	A	A	B	B	B	B	B	B	A	B	A	A	B	B	B	B
chrA01	1358892	6.867	1		Bn-A01-p1823705	A	A	A	B	A	B	A	B	A	A	B	B	A	B	A	A	B	B	B	B	B	B	A	B	B	A	B	B	A	A	B	B	B	B	B	B	A	B	A	A	B	B	B	B
chrA01	1461536	9.235	1		Bn-A01-p1951988	A	A	A	B	A	B	A	B	A	A	B	B	A	B	A	A	B	B	B	B	B	B	A	B	B	A	B	B	A	A	B	B	B	B	B	B	A	B	A	A	B	B	B	B
chrA01	1539140	10.157	4		Bn-A01-p2042209	A	A	A	B	A	B	A	B	A	A	B	B	A	B	A	A	B	B	B	B	B	B	A	B	B	A	B	B	A	A	B	B	B	B	B	B	A	B	A	A	B	B	B	B
chrA01	1582549	11.01	3		Bn-A01-p2091322	A	A	A	B	A	B	A	B	A	A	B	B	A	B	A	A	B	B	B	B	B	B	A	B	B	A	B	B	A	A	B	B	B	B	B	B	A	B	A	A	B	B	B	B
chrA01	1662759	13.379	6		Bn-A01-p2177864	A	A	A	B	A	B	A	B	A	A	B	B	A	B	A	A	B	B	B	B	B	B	A	B	B	A	B	B	A	A	B	B	A	B	B	B	A	B	A	A	B	B	A	B
chrA01	1712775	13.971	3		Bn-A01-p2230371	A	A	A	B	A	B	A	B	A	A	B	B	A	B	A	A	B	B	B	B	B	B	A	B	B	A	B	B	A	A	B	B	A	B	B	B	B	B	A	A	B	B	A	B
chrA01	1768702	14.563	5		Bn-A01-p2291940	A	A	A	B	A	B	A	B	A	A	B	B	A	B	A	A	B	B	B	B	B	B	A	B	B	A	B	B	A	A	B	B	A	B	B	B	B	B	A	A	B	B	A	B
chrA01	1792893	15.325	1		Bn-A01-p2318972	A	A	A	B	A	B	A	B	A	A	B	B	A	B	A	A	B	B	B	B	B	B	A	B	B	A	B	B	A	A	B	B	A	B	B	B	B	B	A	A	B	B	A	B
chrA01	1819112	16.091	5		Bn-A01-p2340048	A	A	A	B	A	B	A	B	A	A	B	B	A	B	A	A	B	B	B	B	B	B	A	B	B	A	B	B	A	A	B	B	A	B	B	B	B	B	A	A	B	B	A	B
chrA01	1879521	17.874	3		Bn-A01-p2393817	A	A	A	B	A	B	A	B	A	A	B	B	A	B	A	A	B	B	B	B	B	B	A	B	B	A	B	B	A	A	B	B	A	B	B	B	B	B	A	A	B	B	A	B
chrA01	1936187	18.465	8		Bn-A01-p2445468	A	A	A	B	A	B	A	B	A	A	B	B	A	B	A	A	B	B	B	B	B	B	A	B	B	A	B	B	A	A	B	B	A	B	B	B	B	B	A	A	B	B	A	B
chrA01	1992490	19.162	3		Bn-A01-p2504370	A	A	A	B	A	B	A	B	A	A	B	B	A	B	A	A	B	B	B	B	B	B	A	B	B	A	B	B	A	A	B	B	A	B	B	B	B	B	A	A	B	B	A	B
chrA01	2077060	21.3	5		Bn-A01-p2575497	A	A	A	B	A	B	A	B	A	A	B	B	B	B	A	A	B	B	B	B	B	B	A	B	B	A	B	B	A	A	B	B	A	B	B	B	B	B	A	A	B	B	A	B
chrA01	2225745	24.02	8		Bn-A01-p2718126	A	A	A	B	A	B	A	B	A	A	B	B	B	A	A	A	B	B	B	B	B	B	A	B	B	A	B	B	A	A	B	B	A	B	B	B	B	B	A	A	B	B	A	B
chrA01	2376611	25.204	2		Bn-A01-p2874393	A	A	A	B	A	B	A	B	A	A	B	B	B	A	A	A	B	B	B	B	B	B	A	B	B	A	B	B	A	A	B	B	A	B	B	B	B	B	A	A	B	B	A	B
chrA01	2712327	25.796	6		Bn-A01-p3000989	A	A	A	B	A	B	A	B	A	A	B	B	B	A	A	A	B	B	B	B	B	B	A	B	B	A	B	B	A	A	B	B	A	B	B	B	B	B	A	A	B	B	A	B
chrA01	2839421	28.756	6		Bn-A01-p3136468	A	A	A	B	A	B	A	B	B	A	B	B	B	A	A	A	B	B	B	B	B	B	A	B	B	A	B	B	A	A	B	B	A	B	B	B	B	B	A	A	B	B	A	B
chrA01	3034733	31.124	4		Bn-scaff_15838_5-p1236510	A	A	A	B	A	B	A	B	B	A	B	B	B	A	A	A	B	B	B	B	B	B	A	B	B	A	B	B	A	A	B	B	A	B	B	B	B	B	A	A	B	B	A	B
chrA01	3312577	35.275	2		Bn-A01-p3644770	A	A	A	B	A	A	A	A	B	A	B	B	B	A	A	A	B	B	B	B	B	B	A	B	B	A	B	B	A	A	B	B	A	B	B	B	B	B	A	A	B	B	A	B
chrA01	3397600	35.867	4		Bn-A01-p3744726	A	A	A	B	A	A	A	A	B	A	B	B	B	A	A	A	B	B	B	B	B	B	A	B	B	A	B	B	A	A	B	B	A	B	B	B	B	B	A	A	B	B	A	B
chrA01	3436261	36.462	6		Bn-A01-p3789302	A	A	A	B	A	B	A	A	B	A	B	B	B	A	A	A	B	B	B	B	B	B	A	B	B	A	B	B	A	A	B	B	A	B	B	B	B	B	A	A	B	B	A	B
chrA01	3747936	37.649	3		Bn-A01-p4084366	A	A	A	B	A	B	A	A	A	A	B	B	B	A	A	A	B	B	B	B	B	B	A	B	B	A	B	B	A	A	B	B	A	B	B	B	B	B	A	A	B	B	A	B
chrA01	3863593	38.241	8		Bn-scaff_19193_1-p618891	A	A	A	B	A	B	A	A	A	A	B	B	B	A	A	A	B	B	B	B	B	B	A	B	B	A	B	B	A	A	B	B	A	B	B	B	B	B	A	A	B	B	A	B
chrA01	4039321	40.015	4		Bn-A01-p4353657	A	A	A	B	A	B	A	A	A	B	B	B	B	A	A	A	B	B	B	B	B	B	A	B	B	A	B	B	A	A	B	B	A	B	B	B	B	B	A	A	A	B	A	B
chrA01	4227038	41.791	3		Bn-A01-p4600975	A	A	A	B	A	B	A	A	A	B	B	B	B	A	A	A	B	B	B	B	B	B	A	B	B	A	B	B	A	A	B	B	A	B	B	B	B	B	A	A	A	B	A	B
chrA01	4350469	42.383	4		Bn-A01-p4747874	A	A	A	B	A	B	A	A	A	B	B	B	B	A	A	A	B	B	B	B	B	B	A	B	B	A	B	B	A	A	B	B	A	B	B	B	B	B	A	A	A	B	A	B
chrA01	4380167	42.975	2		Bn-A01-p4774065	A	A	A	B	A	B	A	A	A	B	B	B	B	A	A	A	B	B	B	B	B	B	A	B	B	A	B	B	A	A	B	B	A	B	B	B	B	B	A	A	A	B	A	B
chrA01	4417609	43.566	11		Bn-A01-p4808404	A	A	A	B	A	B	A	A	A	B	B	B	B	A	A	A	B	B	B	B	B	B	A	B	B	A	B	B	A	A	B	B	A	B	B	B	B	B	A	A	A	B	A	B
chrA01	4549107	44.158	4		Bn-A01-p4947577	A	A	A	B	A	B	A	A	A	B	B	B	B	A	A	A	B	B	B	B	B	B	A	B	B	A	B	B	A	A	B	B	A	B	B	B	B	B	A	A	A	B	A	B
chrA01	5321456	48.31	27		Bn-A01-p5835558	B	B	A	B	A	B	A	A	A	B	B	B	B	A	B	A	B	B	B	B	B	B	A	B	B	A	B	B	A	A	B	B	A	B	B	B	B	B	A	A	A	B	A	B
chrA01	5560696	48.906	2		Bn-A01-p6081978	B	B	A	B	A	B	A	A	A	B	B	B	B	A	B	A	B	B	B	B	B	B	A	B	B	A	B	B	A	A	B	B	A	B	B	B	B	B	A	A	A	B	A	B
chrA01	5651381	49.502	4		Bn-A01-p6168191	B	B	A	B	A	B	A	A	A	B	B	B	B	A	B	A	B	B	B	B	B	B	A	B	B	A	B	B	A	A	B	B	A	B	B	B	B	B	A	A	A	B	A	B
chrA01	5697997	50.093	2		Bn-A01-p6216424	B	B	A	B	A	B	A	A	A	B	B	B	B	A	B	A	B	B	B	B	B	B	A	B	B	A	B	B	A	A	B	B	A	B	B	B	B	B	A	A	A	B	A	B
chrA01	5742567	50.685	7		Bn-A01-p6274135	B	B	A	B	A	B	A	A	A	B	B	B	B	A	B	A	B	B	B	B	B	B	A	B	B	A	B	B	A	B	B	B	A	B	B	B	B	B	A	A	A	B	A	B
chrA01	5976679	51.277	1		Bn-A01-p6507432	B	B	A	B	A	B	A	A	A	B	B	B	B	A	B	A	B	B	B	B	B	B	A	B	B	A	B	B	A	B	B	B	A	B	B	B	B	B	A	A	A	B	A	B
chrA01	6010955	51.869	7		Bn-A01-p6547052	B	B	A	B	A	B	A	A	A	B	B	B	B	A	B	A	B	B	B	B	B	B	A	B	B	A	B	B	A	B	B	B	A	B	B	B	B	B	A	A	A	B	A	B
chrA01	6966390	55.425	12		Bn-A01-p7714470	B	B	A	B	A	B	B	B	A	B	B	B	B	A	B	A	B	B	B	B	B	B	A	B	B	A	B	B	A	B	B	B	A	B	B	A	B	B	A	B	A	B	A	B
chrA01	7043917	57.201	4		Bn-A01-p7771617	B	B	A	B	A	B	B	B	B	B	B	B	B	A	B	A	B	B	B	B	B	B	A	B	B	A	B	B	A	B	B	B	A	B	B	A	B	B	A	B	A	B	A	B
chrA01	7118171	58.384	16		Bn-A01-p7942548	B	B	A	B	A	B	B	B	B	B	B	B	B	A	B	A	B	B	B	B	B	B	A	B	B	A	B	B	A	B	B	B	A	B	B	A	B	B	A	B	A	B	A	B
chrA01	7294211	58.976	2		Bn-A01-p8121877	B	B	A	B	A	B	B	B	B	B	B	B	B	A	B	A	B	B	B	B	B	B	A	B	B	A	B	B	A	B	B	B	A	B	B	A	B	B	A	B	A	B	A	B
chrA01	7839804	60.16	11		Bn-A01-p8683487	B	B	A	B	A	B	B	B	B	B	B	B	B	A	B	A	B	B	B	B	B	B	A	B	B	A	B	B	A	B	A	B	A	B	B	A	B	B	A	B	A	B	A	B
chrA01	8189091	61.929	18		Bn-A01-p9565360	B	B	A	B	A	B	B	B	B	B	B	B	B	A	B	A	B	B	B	B	B	B	A	B	B	A	B	B	A	B	A	B	A	B	B	A	B	B	A	B	A	B	A	B
chrA01	8853177	64.889	8		Bn-A01-p10250255	B	B	B	B	A	B	A	B	B	B	B	B	B	A	B	A	B	B	B	B	B	B	A	B	B	A	B	B	A	B	A	B	A	B	B	A	B	B	A	B	A	B	A	B
chrA01	10789434	72.034	36		Bn-A01-p12580778	B	B	B	B	A	B	A	B	B	B	B	B	B	A	B	A	B	B	B	B	B	B	A	B	B	A	B	B	A	B	B	B	A	B	B	A	B	B	A	B	A	B	A	B
chrA01	12401949	72.631	15		Bn-A01-p14914475	B	B	B	B	A	B	A	B	B	B	B	B	B	A	B	A	B	B	B	B	B	B	A	B	B	A	B	B	A	B	B	B	A	B	B	A	B	B	A	B	A	A	A	B
chrA01	11717193	73.815	32		Bn-A01-p14134232	B	B	B	B	A	B	A	B	B	B	B	B	B	A	B	A	B	B	B	B	B	B	A	B	B	A	B	B	A	B	B	B	A	B	B	A	B	B	A	B	A	A	A	B
chrA01	13890360	74.427	2		Bn-scaff_21820_1-p270823	B	B	B	B	A	B	A	B	B	B	B	B	B	A	B	A	B	B	B	B	B	B	A	B	B	A	B	B	A	B	B	B	A	B	B	A	B	B	A	B	A	A	A	B
chrA01	14264174	75.019	8		Bn-A01-p16358989	B	B	B	B	A	B	A	B	B	B	B	B	B	A	B	A	B	B	B	B	A	B	A	B	B	A	B	B	A	B	B	B	A	B	B	A	B	B	A	B	A	A	A	B
chrA01	14508981	75.611	28		Bn-A01-p16662544	B	B	B	B	A	B	A	B	B	B	B	B	B	B	B	A	B	B	B	B	A	B	A	B	B	A	B	B	A	B	B	B	A	B	B	A	B	B	A	B	A	A	A	B
chrA01	15507088	76.202	12		Bn-A01-p17119024	B	B	B	B	A	B	A	B	B	B	B	B	B	B	B	A	B	B	B	B	A	U	A	B	B	A	B	B	A	B	B	B	A	B	B	A	B	B	A	B	A	A	A	B
chrA01	14970199	77.262	22		Bn-A01-p17550588	B	B	B	B	A	B	A	B	B	B	B	B	B	B	B	A	B	B	B	B	A	A	A	B	B	A	B	B	A	B	B	B	A	B	B	A	B	B	A	B	A	A	A	B
chrA01	15896151	78.67	8		Bn-A01-p18383994	B	B	B	B	A	B	A	B	B	B	B	B	B	B	B	B	B	B	B	B	A	A	A	B	B	A	B	B	A	B	B	B	A	B	B	A	B	B	A	B	A	A	A	B
chrA01	16338529	79.52	4		Bn-A01-p19498222	B	B	B	B	B	B	A	B	B	B	B	B	B	B	B	B	B	B	B	B	A	A	A	B	B	A	B	B	A	B	B	B	A	B	B	A	B	B	A	B	A	A	A	B
chrA01	16601192	81.684	2		Bn-A01-p19813138	B	B	B	B	B	B	A	B	B	B	B	B	B	B	B	B	B	B	B	B	A	A	A	B	B	A	B	B	A	B	B	B	A	B	B	A	B	B	A	B	A	A	A	B
chrA01	16530664	82.275	5		Bn-A01-p19731678	B	B	B	B	B	B	A	B	B	B	B	B	B	B	B	B	B	B	B	B	A	U	A	B	B	A	B	B	A	B	B	B	A	B	B	A	B	B	A	B	A	A	A	B
chrA01	16956819	84.051	3		Bn-A01-p20181046	B	B	B	B	B	B	A	B	B	A	B	B	B	B	B	B	B	B	B	B	A	U	A	B	B	A	B	B	A	B	B	B	A	B	B	A	B	B	A	B	A	A	A	B
chrA01	16985361	84.643	2		Bn-A01-p20196813	B	B	B	B	B	B	A	B	B	A	B	B	B	B	B	B	B	B	B	B	A	A	A	B	B	A	B	B	A	B	B	B	A	B	B	A	B	B	A	B	A	A	A	B
chrA01	17126481	85.563	1		Bn-A01-p20323059	B	B	B	B	B	B	A	B	B	A	B	B	B	B	B	B	B	B	B	B	A	U	A	B	B	A	B	B	A	B	B	B	A	B	B	A	B	B	A	B	A	A	A	B
chrA01	17683365	87.638	9		Bn-scaff_16534_2-p307964	B	B	B	B	B	B	A	B	B	A	B	B	B	B	B	B	B	B	B	B	A	B	A	B	B	A	B	B	A	B	B	B	A	A	B	A	B	B	A	B	A	A	A	B
chrA01	17794278	89.114	4		Bn-A01-p20988977	B	B	B	B	B	B	A	B	B	A	B	B	B	B	B	B	B	B	B	B	A	U	A	B	B	A	B	B	A	B	B	B	A	A	B	A	B	B	A	B	A	A	A	B
chrA01	18130112	89.998	15		Bn-A01-p21512514	B	B	B	B	B	B	A	B	B	A	B	B	B	B	B	B	B	B	B	B	A	U	A	B	B	A	B	B	A	B	B	B	A	A	B	A	B	B	A	B	A	A	A	B
chrA01	18230497	91.298	8		Bn-A01-p21643354	B	B	B	B	B	B	A	B	B	A	B	B	B	B	B	B	B	B	B	B	A	U	A	B	B	A	B	B	A	B	B	B	A	A	B	A	B	B	A	B	A	A	A	B
chrA01	18457463	92.767	9		Bn-A01-p21869384	B	B	B	B	B	B	A	B	B	A	B	B	B	B	B	B	B	B	B	B	A	B	A	B	B	A	B	B	A	B	B	B	A	A	B	A	B	B	A	B	A	A	A	B
chrA01	18713586	93.951	4		Bn-A01-p22087629	B	B	B	B	B	B	A	B	B	A	B	B	B	B	B	B	B	B	B	B	A	U	A	B	B	A	B	B	A	B	B	B	A	A	B	A	B	B	A	B	A	A	A	B
chrA01	18833769	95.135	1		Bn-A01-p22684301	B	B	B	B	B	B	A	B	B	A	B	B	B	B	B	B	B	B	B	B	A	B	A	B	B	A	B	B	A	B	B	B	A	A	B	A	B	B	A	B	A	A	A	B
chrA01	18956878	95.726	1		Bn-A01-p22777288	B	B	B	B	B	B	A	B	B	A	B	B	B	B	B	B	B	B	B	B	A	B	A	B	B	A	B	B	A	B	B	B	A	A	B	A	B	B	A	B	B	A	A	B
chrA01	18948135	96.318	2		Bn-A01-p22768523	B	B	B	B	B	B	A	B	B	A	B	B	B	B	B	B	B	B	B	B	A	A	A	B	B	A	B	B	A	B	B	B	A	A	B	A	B	B	A	B	B	A	A	B
chrA01	19439039	97.502	3		Bn-A01-p22949106	B	B	B	B	B	B	A	B	B	A	B	B	B	B	B	B	B	B	B	B	A	U	A	B	B	A	B	B	A	B	B	B	A	A	B	A	B	B	A	B	B	A	A	B
chrA01	19065172	99.277	7		Bn-A01-p23195492	B	B	B	B	B	B	A	B	B	A	B	B	B	B	B	B	B	B	B	A	A	U	A	B	B	A	B	B	A	B	B	B	A	A	B	A	B	B	A	B	B	A	A	B
chrA01	19366647	101.162	4		Bn-A01-p23493920	B	B	B	B	B	B	A	B	B	A	B	B	B	B	B	B	B	B	B	A	A	A	A	B	B	A	B	B	A	B	B	B	B	A	B	A	B	B	A	B	B	A	B	B
chrA01	19687889	101.864	1		Bn-A01-p23638070	B	B	B	B	B	B	A	B	B	A	B	B	B	B	B	B	B	B	B	A	A	B	A	B	B	A	B	B	A	B	B	B	B	A	B	A	B	B	A	B	B	A	B	B
chrA01	19687926	102.456	2		Bn-A01-p23638107	B	B	B	B	B	B	A	B	B	A	B	B	B	B	B	B	B	B	B	A	A	U	A	B	B	A	B	B	A	B	B	B	B	A	B	A	B	B	A	B	B	A	B	B
chrA01	19878870	103.25	4		Bn-A01-p23815268	B	B	B	B	B	B	A	B	B	A	B	B	B	B	B	B	B	B	B	A	A	U	A	B	B	A	B	B	A	B	B	B	B	A	B	A	B	B	A	B	B	A	B	B
chrA01	19939486	106.009	4		Bn-A01-p23876801	B	B	B	B	B	B	A	B	B	A	B	B	B	B	B	B	B	B	B	A	A	B	A	B	B	A	B	B	A	B	B	B	B	A	B	A	B	B	A	B	B	A	B	B
chrA01	20087186	106.601	13		Bn-A01-p24020373	B	B	B	B	B	B	A	B	B	A	B	B	B	B	B	B	B	B	B	A	A	U	A	B	B	A	B	B	A	B	B	B	B	A	B	A	B	B	A	B	B	A	B	B
chrA01	20344058	107.324	5		Bn-A01-p24541095	B	B	B	B	B	B	A	B	B	A	B	B	B	B	B	B	B	B	B	A	A	U	A	B	B	A	B	B	A	B	B	B	B	A	B	A	B	B	A	B	B	A	B	B
chrA01	20581134	109.232	4		Bn-A01-p24848629	B	B	B	B	B	A	A	B	B	A	B	B	B	B	B	B	B	B	B	A	A	A	A	B	B	A	B	B	A	B	B	B	B	A	B	A	B	B	A	B	B	A	B	B
chrA01	20609936	109.859	4		Bn-Scaffold000164-p243886	B	B	B	B	B	A	A	B	B	A	B	B	B	B	B	B	B	B	B	A	A	B	A	B	B	A	B	B	A	B	B	B	B	A	B	A	B	B	A	B	B	A	B	B
chrA01	20717961	110.451	2		Bn-Scaffold000164-p133924	B	B	B	B	B	A	A	B	B	A	B	B	B	B	B	B	B	B	B	A	B	B	A	B	B	A	B	B	A	B	B	B	B	A	B	A	B	B	A	B	B	A	B	B
chrA01	21657745	111.097	2		Bn-scaff_15712_3-p508068	B	B	B	B	B	A	A	B	B	A	B	B	B	B	B	B	B	B	B	A	B	B	A	B	B	U	B	B	A	B	U	B	B	A	B	B	U	U	U	B	B	A	B	B
chrA01	21815364	115.805	1		Bn-A01-p27968584	B	B	B	B	B	A	A	B	B	A	B	U	B	B	B	B	B	B	B	A	B	B	A	B	B	A	B	B	A	B	B	B	B	A	B	B	B	B	A	B	B	A	B	B
chrA01	22206303	118.52	1		Bn-A01-p25235998	B	B	B	B	B	A	U	B	B	A	B	B	B	B	B	B	B	B	B	A	B	B	A	B	B	A	B	B	A	B	B	B	B	A	B	B	B	B	A	B	B	A	B	B
chrA02	60196	0	1		Bn-A02-p1324368	B	B	A	B	A	A	A	A	U	B	B	A	B	A	U	B	A	B	A	B	B	A	B	B	A	A	B	A	B	A	A	A	A	A	B	A	A	B	B	A	A	A	A	B
chrA02	148050	1.448	4		Bn-A02-p1232964	B	B	A	B	A	A	A	A	B	B	B	A	B	A	U	B	A	B	A	B	B	A	B	B	A	A	B	A	B	A	A	A	A	A	B	A	A	B	B	A	A	A	A	B
chrA02	651164	7.224	4		Bn-A02-p3167622	B	B	A	B	A	A	B	A	B	B	B	A	B	A	U	B	A	B	A	B	B	A	B	B	A	A	B	A	B	A	A	A	A	A	B	A	A	B	B	A	A	A	A	B
chrA02	976972	9.266	9		Bn-A02-p3542024	B	B	A	B	A	A	B	A	B	B	B	A	B	A	U	B	A	B	A	B	B	A	B	B	A	A	B	A	B	A	A	A	A	A	B	A	A	B	B	A	A	A	A	B
chrA02	1221672	11.226	1		Bn-A02-p3801428	B	B	A	B	A	A	B	A	B	B	B	A	B	A	U	B	A	B	A	B	B	A	B	B	A	A	B	A	B	A	A	A	A	A	B	A	A	B	B	A	A	A	A	B
chrA02	1532662	13.512	4		Bn-A02-p4151292	B	B	A	B	A	A	B	A	B	B	B	A	B	A	U	B	A	B	A	B	B	A	B	B	A	A	B	A	B	A	A	A	A	A	B	A	A	B	B	A	A	A	A	B
chrA02	180755	30.376	1		Bn-A02-p1188292	B	B	A	A	A	A	B	U	B	B	B	U	B	B	B	A	A	B	A	B	B	A	B	B	B	A	B	A	B	A	A	A	A	A	B	B	A	B	B	A	A	A	A	B
chrA02	3104322	40.186	1		Bn-A02-p5917045	B	B	A	A	A	A	B	A	U	B	B	A	B	A	B	B	A	B	A	B	B	A	B	B	B	A	B	A	B	A	A	B	A	A	B	B	A	B	B	A	A	A	A	B
chrA02	2555259	42.634	3		Bn-A02-p5439746	B	B	A	A	A	A	B	A	A	B	B	A	B	A	B	B	A	B	A	B	B	A	B	B	B	A	B	A	B	A	A	B	A	A	B	B	A	B	B	A	A	A	A	B
chrA02	2303132	43.573	1		Bn-A02-p5201568	B	B	A	A	A	A	B	A	B	B	B	A	B	A	U	B	A	B	A	B	B	A	B	B	A	A	B	A	B	A	A	B	A	A	B	B	A	B	B	A	A	A	A	B
chrA02	3051496	44.12	3		Bn-A02-p5882799	B	B	A	A	A	A	B	A	A	B	B	A	B	A	U	B	A	B	A	B	B	A	B	B	B	A	B	A	B	A	A	B	A	A	B	B	A	B	B	A	A	A	A	B
chrA02	3540971	46.689	6		Bn-A02-p6366262	B	B	A	A	A	A	B	A	A	B	B	A	B	A	B	B	A	B	A	B	B	A	B	B	B	A	B	A	B	A	A	B	A	A	B	B	A	B	B	A	A	A	A	B
chrA02	3548326	47.372	2		Bn-A02-p6373647	B	B	A	A	A	A	B	A	A	B	B	A	B	A	B	B	A	B	A	B	B	A	B	B	B	A	B	A	B	A	A	B	A	A	B	U	A	B	B	A	A	A	A	B
chrA02	3859431	48.552	8		Bn-A02-p6816192	B	B	A	A	A	B	B	A	A	B	B	A	B	A	B	B	A	B	A	B	B	A	B	B	B	A	B	A	B	A	A	B	A	A	B	B	A	B	B	A	A	A	A	B
chrA02	3912772	49.764	7		Bn-A02-p6871477	B	B	A	A	A	B	B	A	A	B	B	A	B	A	B	B	A	B	A	B	B	A	B	B	B	A	B	A	B	A	A	B	U	A	B	B	A	B	B	A	A	A	A	B
chrA02	3586249	50.356	3		Bn-A02-p24700485	B	B	A	A	A	A	B	A	A	B	B	A	B	A	B	B	A	B	A	B	B	A	B	B	B	A	B	A	B	A	A	B	A	A	B	B	A	B	B	A	A	A	A	B
chrA02	4327224	51.54	7		Bn-A02-p7278330	B	B	A	A	A	B	B	A	A	B	B	A	B	A	B	B	A	B	A	B	B	A	B	B	B	A	B	A	B	A	A	B	A	A	B	B	A	B	B	A	A	A	A	B
chrA02	4531284	52.724	15		Bn-A02-p7510882	B	B	A	A	A	B	B	A	A	B	B	A	B	A	B	B	A	B	A	B	B	A	B	B	B	A	B	A	B	A	A	B	B	A	B	B	A	B	B	A	A	A	A	U
chrA02	4957021	53.316	7		Bn-A02-p7975165	B	B	A	A	A	B	B	A	A	B	B	A	B	A	B	B	A	B	A	B	B	A	B	B	B	A	B	A	B	A	A	B	A	A	B	B	A	B	B	A	A	A	A	B
chrA02	5167923	54.5	4		Bn-A02-p8176181	B	B	A	A	A	B	B	A	A	B	B	A	B	A	B	B	A	B	A	B	B	A	B	B	B	A	B	A	B	A	A	B	A	A	B	B	A	B	B	A	A	A	A	B
chrA02	5263444	55.092	11		Bn-A02-p8294934	B	B	A	A	A	B	B	A	A	B	B	A	B	A	B	B	A	B	A	B	B	A	B	B	B	A	B	A	B	A	A	B	A	A	B	B	A	B	B	A	A	A	A	B
chrA02	5621819	55.684	24		Bn-A02-p8660234	B	B	A	A	A	U	B	A	A	B	B	A	B	A	B	B	A	B	A	B	B	A	B	B	B	A	B	A	B	A	A	B	A	A	B	B	A	B	B	A	A	A	A	B
chrA02	5942076	58.052	7		Bn-A02-p9143216	B	B	A	A	A	B	B	A	A	B	B	A	B	A	B	B	A	B	A	B	B	A	B	B	B	A	B	A	B	A	A	B	A	A	B	B	A	B	B	A	A	A	A	B
chrA02	6002614	58.643	1		Bn-A02-p9195997	B	B	A	A	A	B	B	A	A	A	B	A	B	A	B	B	A	B	A	B	B	A	B	B	B	A	B	A	B	A	A	B	A	A	B	B	A	B	B	A	A	A	A	B
chrA02	6054852	59.235	12		Bn-A02-p9254995	B	B	A	A	A	B	B	A	A	A	B	A	B	A	B	B	A	B	A	B	B	A	B	B	B	A	B	A	B	A	A	B	A	A	B	B	A	B	B	A	B	A	A	B
chrA02	6204191	59.827	2		Bn-scaff_23813_1-p495084	B	B	A	A	A	B	B	A	A	A	B	A	B	A	B	B	A	B	A	B	B	A	B	B	B	A	B	A	B	A	A	B	A	A	B	A	A	B	B	A	B	A	A	B
chrA02	6233101	60.419	9		Bn-A02-p9415901	B	B	A	A	A	B	B	A	A	A	B	A	B	A	B	B	A	B	A	B	B	A	B	B	B	A	B	A	B	A	A	B	A	A	B	A	A	B	B	A	B	A	A	B
chrA02	6320247	61.01	2		Bn-A02-p9506103	B	B	A	A	A	B	B	A	A	A	B	A	B	A	B	B	A	B	A	B	B	A	B	B	B	A	B	A	B	A	A	B	A	A	B	A	A	B	B	A	B	A	A	B
chrA02	6477378	61.602	16		Bn-A02-p9664226	B	B	A	A	A	B	B	A	A	A	B	A	B	A	B	B	A	B	A	B	B	A	B	B	B	A	B	A	B	A	A	B	A	A	B	A	A	B	B	A	B	A	A	B
chrA02	6700831	62.194	2		Bn-scaff_23546_1-p435046	B	B	A	A	A	B	B	A	A	A	B	A	B	A	B	B	A	B	A	B	B	A	B	B	B	A	B	A	B	A	A	B	A	A	B	B	A	B	B	A	B	A	A	B
chrA02	6733048	62.786	12		Bn-A02-p9888208	B	B	A	A	A	B	B	A	A	A	B	A	B	A	B	B	B	B	A	B	B	A	B	B	B	A	B	A	B	A	A	B	A	A	B	B	A	B	B	A	B	A	A	B
chrA02	8776657	71.756	3		Bn-A02-p12061350	B	B	A	A	A	B	B	A	A	A	B	A	B	B	B	B	B	B	B	B	B	A	B	B	B	A	B	A	B	A	A	B	A	A	A	B	B	B	B	B	B	A	A	B
chrA02	9001140	72.344	32		Bn-scaff_24047_1-p23400	B	B	A	A	A	B	B	A	A	A	B	A	B	B	B	B	B	B	B	B	B	A	B	B	B	A	B	A	B	A	A	A	A	A	A	B	B	B	B	B	B	A	A	B
chrA02	9237543	72.936	10		Bn-A02-p12516859	B	B	A	A	A	B	B	A	A	A	B	A	B	B	B	B	B	B	B	B	B	A	B	B	B	A	B	A	B	A	A	A	A	A	A	B	B	B	B	B	B	A	A	B
chrA02	9684874	73.528	7		Bn-A02-p12972954	B	B	A	A	A	B	B	A	A	A	B	A	B	B	B	B	B	A	B	B	B	A	B	B	B	A	B	A	B	A	A	A	A	A	A	B	B	B	B	B	B	A	A	B
chrA02	9785249	75.303	2		Bn-A02-p13123802	B	B	A	A	A	B	B	A	A	A	B	A	B	B	B	B	B	A	B	B	B	A	B	B	B	A	B	A	B	A	B	A	A	A	A	B	B	B	B	B	B	A	A	B
chrA02	10426537	75.895	10		Bn-A02-p13798655	B	B	A	A	A	B	B	A	A	A	B	A	B	B	B	B	B	A	B	B	B	A	B	B	B	A	B	A	B	A	B	A	A	A	A	B	B	B	B	B	B	A	A	B
chrA02	10522604	76.487	1		Bn-A02-p13874627	B	B	A	A	A	B	B	A	A	A	B	A	B	B	B	B	B	A	B	B	B	A	B	B	B	A	B	A	B	A	B	A	A	A	A	B	B	B	B	B	B	A	A	B
chrA02	11536428	78.262	19		Bn-A02-p14926973	B	B	B	A	A	B	B	A	A	A	B	A	B	B	B	B	B	A	B	B	B	A	B	B	B	A	B	A	B	A	B	A	A	A	A	B	B	B	B	B	B	A	A	B
chrA02	12270527	81.224	3		Bn-A02-p15898839	B	B	B	A	A	B	B	A	A	A	B	A	B	B	B	B	B	A	B	B	B	A	B	B	B	B	B	A	B	A	B	A	A	A	A	B	B	B	B	B	B	A	A	B
chrA02	12788248	83.593	2		Bn-A02-p16571709	B	B	B	A	A	B	B	A	A	A	B	A	B	B	B	B	B	A	B	B	B	A	B	B	B	B	B	A	B	A	B	A	A	A	A	B	B	B	B	B	B	A	A	B
chrA02	13014924	84.777	10		Bn-A05-p9078313	B	B	B	A	A	B	B	A	A	A	B	A	B	B	B	B	B	A	B	B	B	A	B	B	B	B	B	A	B	A	B	A	A	A	A	B	B	B	B	B	B	A	A	B
chrA02	14357284	85.547	10		Bn-A02-p17189164	B	B	B	A	A	B	B	A	A	A	B	A	B	B	B	B	B	A	B	B	B	A	B	B	B	B	B	A	B	A	B	A	A	B	A	B	B	B	B	B	B	A	A	B
chrA02	16816935	86.318	3		Bn-A01-p20783867	B	B	B	A	A	B	B	A	A	A	B	A	B	B	B	B	B	A	B	B	B	A	B	B	B	B	B	A	B	A	B	A	A	B	A	B	B	B	B	B	B	A	A	B
chrA02	17970979	88.093	2		Bn-A02-p18966918	B	B	B	A	A	B	B	A	A	A	B	A	B	B	B	B	B	A	B	B	B	A	B	B	B	B	B	A	B	A	B	A	A	B	A	B	B	B	B	B	B	A	A	B
chrA02	17990372	88.685	5		Bn-A02-p18985754	B	B	B	A	A	B	B	A	A	A	B	A	B	B	B	B	B	A	B	B	B	A	B	B	B	B	B	A	B	B	B	A	A	B	A	B	B	B	B	B	B	A	A	B
chrA02	17998865	89.277	4		Bn-A02-p18998627	B	B	B	A	A	B	B	A	A	A	B	A	B	B	B	B	B	A	B	B	B	A	B	B	B	B	B	A	B	B	B	A	A	B	A	B	B	B	B	B	B	A	A	B
chrA02	18354628	89.868	36		Bn-A02-p19401844	B	B	B	A	A	B	B	A	A	A	B	A	B	B	B	B	B	A	B	B	B	A	B	B	B	B	A	A	B	B	B	A	A	B	A	B	B	B	B	B	B	A	A	B
chrA02	18936278	93.425	2		Bn-A02-p21032956	B	B	B	A	A	B	B	A	A	A	B	A	B	B	B	B	B	A	B	B	B	A	B	B	B	B	A	A	B	B	B	A	B	B	A	B	B	B	B	B	B	A	B	B
chrA02	19660126	94.016	2		Bn-scaff_15712_6-p623654	B	B	B	A	A	B	B	A	A	A	B	A	B	B	B	B	B	A	B	B	B	A	B	B	B	B	A	A	B	B	B	A	B	B	A	B	B	B	B	B	B	A	B	B
chrA02	20457857	96.38	4		Bn-A02-p22875408	B	B	B	A	A	B	B	A	A	A	B	A	B	B	B	B	B	A	B	B	B	A	A	B	B	B	A	A	B	B	B	A	B	B	A	B	B	B	B	B	B	A	B	B
chrA02	20485651	97.563	1		Bn-A02-p22847472	B	B	B	B	A	B	B	A	A	A	B	A	B	B	B	B	B	A	B	B	B	A	A	B	B	B	A	A	B	B	B	A	B	B	A	B	B	B	B	B	B	A	B	B
chrA02	20489097	98.155	1		Bn-A02-p22843446	B	B	B	B	A	B	B	A	A	A	B	A	B	B	B	B	B	A	B	B	B	A	A	B	B	B	A	A	B	B	B	A	B	B	A	B	B	B	B	B	B	A	B	B
chrA02	20631140	99.931	1		Bn-Scaffold000270-p11524	B	B	B	B	A	B	B	A	A	A	B	A	B	B	B	B	B	A	B	B	B	A	A	B	B	B	A	A	B	B	B	A	B	B	A	B	B	B	B	B	B	A	B	B
chrA02	20766589	100.523	9		Bn-A02-p22395060	B	B	B	B	A	B	B	A	A	A	B	A	B	B	B	B	B	A	B	B	B	A	A	B	B	B	A	B	B	B	B	A	B	B	A	B	B	B	B	B	B	A	B	B
chrA03	255269	0	2		Bn-A03-p334010	B	B	B	A	B	A	B	A	B	A	A	B	B	B	B	A	A	A	U	A	A	U	A	B	B	A	B	B	B	B	A	B	A	B	B	A	A	A	A	A	A	B	A	B
chrA03	342885	0.592	4		Bn-A03-p373134	B	B	B	A	B	A	B	A	B	A	A	B	B	B	B	A	A	A	A	A	A	A	A	B	B	A	B	B	B	B	A	B	A	B	B	A	A	A	A	A	A	B	A	B
chrA03	419877	1.184	7		Bn-A03-p528276	B	B	B	A	B	A	B	A	B	A	A	B	B	B	B	A	A	A	A	A	A	A	A	B	B	A	B	B	B	B	A	B	A	B	B	A	A	A	A	A	A	B	A	B
chrA03	709845	1.776	10		Bn-A03-p832473	B	B	B	A	B	A	B	A	B	A	A	B	B	B	B	A	A	A	A	A	A	A	A	B	B	A	B	B	B	B	A	B	A	B	B	A	A	A	A	A	A	B	A	B
chrA03	785896	2.367	1		Bn-A03-p951365	B	B	B	A	B	A	B	A	B	A	A	B	B	B	B	A	A	A	A	A	A	A	A	B	B	A	B	B	B	B	A	B	A	B	B	A	A	A	A	A	A	B	A	B
chrA03	830678	2.959	1		Bn-A03-p991949	B	B	B	A	B	B	B	A	B	A	A	B	B	B	B	A	A	A	A	A	A	A	A	B	B	A	B	B	B	B	A	B	A	B	B	A	A	A	A	A	A	B	A	B
chrA03	845065	3.551	2		Bn-A03-p1008445	B	B	B	A	B	B	B	A	B	A	A	B	B	B	B	A	A	A	A	A	A	A	A	B	B	A	B	B	B	B	A	B	A	B	B	A	A	A	A	A	A	B	A	B
chrA03	883227	4.143	4		Bn-A03-p1050893	B	B	B	A	B	B	B	A	B	A	A	B	B	B	B	A	A	A	A	A	A	A	A	B	B	A	B	B	B	B	A	B	A	B	B	A	A	A	A	A	A	B	A	B
chrA03	893407	8.288	1		Bn-scaff_16614_1-p677445	B	B	B	A	B	B	B	A	B	A	A	B	B	B	B	A	A	A	A	A	A	A	A	B	B	A	B	B	B	B	A	A	A	B	B	A	A	A	A	A	A	B	A	B
chrA03	945191	8.88	13		Bn-A03-p1308820	B	B	B	A	B	B	B	A	B	A	A	B	B	B	B	A	A	A	A	A	A	A	A	B	B	A	B	B	B	B	A	A	A	B	A	A	A	A	A	A	A	B	A	B
chrA03	1436574	10.656	3		Bn-A03-p1831525	B	B	B	A	B	B	B	A	A	A	A	B	B	B	B	A	A	A	A	A	A	A	A	B	B	A	B	B	B	B	A	A	A	B	A	A	A	A	A	A	A	B	A	B
chrA03	1511436	11.248	2		Bn-A03-p1899032	B	B	B	A	B	B	B	A	A	A	A	B	B	B	B	A	A	A	A	A	A	A	A	B	B	A	B	B	B	B	A	A	A	B	A	A	A	A	A	A	A	B	A	B
chrA03	1831978	12.431	7		Bn-A03-p2262214	B	B	B	A	B	B	B	A	A	A	A	B	B	B	B	A	A	A	A	A	A	A	A	B	B	A	B	B	B	B	A	A	A	B	A	A	A	A	A	A	A	B	A	B
chrA03	1923493	13.023	1		Bn-scaff_18936_1-p112410	B	B	B	A	B	B	B	A	A	A	U	B	B	B	B	A	A	A	A	A	A	A	A	B	B	A	B	B	B	B	A	A	A	B	A	A	A	A	A	A	A	B	A	B
chrA03	1982074	14.207	11		Bn-A03-p2431404	B	B	B	A	B	B	A	A	A	A	A	B	B	B	B	A	A	A	A	A	A	A	A	B	B	A	B	B	B	B	A	A	A	B	A	A	A	A	A	A	A	B	A	B
chrA03	2419771	18.358	35		Bn-A03-p2843108	B	B	B	A	A	B	A	A	A	A	A	B	B	B	B	A	A	A	A	A	A	A	A	B	B	A	B	B	B	B	A	A	A	B	A	A	A	A	A	A	A	B	A	B
chrA03	2686731	19.542	14		Bn-A03-p3115732	B	B	B	A	A	B	A	A	A	A	A	B	B	B	B	A	A	A	A	A	A	A	A	B	B	A	B	B	B	B	A	A	A	B	A	A	A	A	A	A	A	B	A	B
chrA03	3051799	20.182	2		Bn-A03-p3492107	B	B	B	A	A	B	A	A	A	A	A	B	B	B	B	A	A	A	A	A	A	A	A	B	B	A	B	B	B	B	A	A	A	B	A	A	A	A	A	A	A	A	A	B
chrA03	3256106	21.317	3		Bn-A03-p3698620	B	B	B	A	A	B	A	A	A	A	A	B	B	B	B	A	A	A	A	A	A	A	A	B	B	A	B	B	B	B	A	A	A	B	A	A	A	A	A	A	A	A	A	B
chrA03	3414201	23.686	15		Bn-A03-p3857752	B	B	B	A	A	B	A	A	A	A	A	B	B	B	B	A	A	A	A	A	A	A	A	B	B	A	A	B	B	B	A	A	A	B	A	A	A	A	A	A	A	A	A	B
chrA03	3651462	25.461	5		Bn-A03-p4123209	B	B	B	A	A	B	A	A	A	A	A	B	B	B	B	A	A	A	A	A	A	A	A	B	B	A	A	B	B	B	A	A	A	B	A	A	A	A	A	A	A	A	A	B
chrA03	5181794	40.064	29		Bn-A03-p5748366	A	A	B	A	A	B	A	A	A	A	A	B	B	B	A	A	A	A	A	A	A	A	A	B	B	A	A	B	B	B	A	A	A	B	A	A	A	B	A	A	A	A	A	A
chrA03	5333717	40.655	1		Bn-A03-p5903435	A	A	B	A	A	B	A	A	A	A	A	B	B	B	A	A	A	A	A	A	A	A	A	B	A	A	A	B	B	B	A	A	A	B	A	A	A	B	A	A	A	A	A	A
chrA03	5370345	41.839	3		Bn-A03-p5956934	A	A	B	A	A	B	A	A	A	A	A	B	B	B	A	A	A	A	A	A	A	A	A	B	A	A	A	B	B	B	A	A	A	B	A	A	A	B	A	A	A	A	A	A
chrA03	5431670	42.431	3		Bn-scaff_18322_1-p1963622	A	A	B	A	A	A	A	A	A	A	A	B	B	B	A	A	A	A	A	A	A	A	A	B	A	A	A	B	B	B	A	A	A	B	A	A	A	B	A	A	A	A	A	A
chrA03	5594653	43.614	10		Bn-A03-p6228570	A	A	B	A	A	A	A	A	A	A	A	B	B	B	A	A	A	A	A	A	A	A	A	B	A	A	A	B	B	B	A	A	A	B	A	A	A	B	A	A	A	A	A	A
chrA03	5744311	44.206	9		Bn-A03-p6423795	A	A	B	A	A	A	A	A	A	A	A	B	B	B	A	A	A	A	A	A	A	A	A	B	A	A	A	B	B	B	A	A	A	B	A	A	A	B	A	A	A	A	A	A
chrA03	5952293	45.39	12		Bn-A03-p6668218	A	A	B	A	A	A	A	A	A	A	A	B	B	B	A	A	A	A	A	A	A	U	A	A	A	A	A	B	B	B	A	A	A	B	A	A	A	B	A	A	A	A	A	A
chrA03	5993504	45.982	5		Bn-A03-p6717785	A	A	B	A	A	A	A	A	A	A	A	B	B	B	A	A	A	A	A	A	A	A	A	A	A	A	A	B	B	B	A	A	A	B	A	A	A	B	A	A	A	A	A	A
chrA03	6051974	46.573	6		Bn-A03-p6771876	A	A	B	A	A	A	A	A	A	A	A	B	B	B	A	A	A	A	A	A	A	A	A	A	A	A	A	B	B	B	A	B	A	B	A	A	A	B	A	A	A	A	A	A
chrA03	6065054	47.165	5		Bn-A03-p6791851	A	A	B	A	A	A	A	A	A	A	A	B	B	B	A	A	A	A	A	A	A	A	A	A	A	A	A	B	B	B	A	B	A	B	A	A	A	B	A	A	A	A	A	A
chrA03	6179749	47.757	4		Bn-A03-p6898220	A	A	B	A	A	A	A	A	A	A	A	B	B	B	A	A	A	A	A	A	A	A	A	A	A	A	A	B	B	B	A	B	A	B	A	A	A	B	A	A	A	A	A	A
chrA03	6291288	48.349	9		Bn-A03-p7007377	A	A	B	A	A	A	A	A	A	A	A	B	B	B	A	A	A	A	A	A	A	A	A	A	A	A	A	B	B	B	A	B	A	B	A	A	A	B	A	A	A	A	A	A
chrA03	6459071	48.94	25		Bn-A03-p7186958	A	A	B	A	A	A	A	A	A	A	A	B	B	B	A	A	A	A	A	A	A	A	A	A	A	A	A	B	B	B	A	B	A	B	A	A	A	B	A	A	A	A	A	A
chrA03	6810998	50.711	21		Bn-A03-p7514862	A	A	B	A	A	A	A	A	A	A	A	B	B	B	A	A	A	A	A	A	A	A	A	A	A	A	A	B	B	B	A	B	A	B	A	A	A	B	A	A	A	A	A	A
chrA03	6987322	51.302	7		Bn-A03-p7688578	A	A	B	A	A	A	A	A	A	A	A	B	B	B	A	A	A	A	A	A	A	A	A	A	A	A	A	B	B	B	A	B	A	B	A	A	A	B	A	A	A	A	A	A
chrA03	7115666	51.894	7		Bn-A03-p7823490	A	A	B	A	A	A	A	A	A	A	A	B	B	B	A	A	A	A	A	A	A	A	A	A	A	A	A	B	B	B	A	B	A	B	A	A	A	B	A	A	A	A	A	A
chrA03	7185490	53.078	10		Bn-A03-p7897822	A	A	B	A	A	A	A	A	A	A	A	B	B	B	A	A	A	A	A	A	A	A	A	A	A	A	A	B	A	B	A	B	A	B	A	A	A	B	A	A	A	A	A	A
chrA03	7332905	53.669	10		Bn-A03-p8043983	A	A	B	A	A	A	A	A	A	A	U	B	B	B	A	A	A	A	A	A	A	A	A	A	A	A	A	B	A	B	A	B	A	B	A	A	A	B	A	A	A	A	A	A
chrA03	7708733	54.853	10		Bn-A03-p8395621	A	A	B	A	A	A	A	A	A	B	A	B	B	B	A	A	A	A	A	A	A	A	A	A	A	A	A	B	A	B	A	B	A	B	A	A	A	B	A	A	A	A	A	A
chrA03	7848567	55.445	4		Bn-A03-p8554739	A	A	B	A	A	A	A	A	A	B	A	B	B	B	A	A	A	A	A	A	A	A	A	A	A	A	A	B	A	B	A	B	A	B	A	A	A	B	A	A	A	A	A	A
chrA03	7974090	56.036	5		Bn-scaff_23954_1-p1038991	A	A	B	A	A	A	A	A	A	B	A	B	B	B	A	A	A	A	A	A	A	A	A	A	A	A	A	B	A	B	A	B	A	B	A	A	A	B	A	A	A	A	A	A
chrA03	8233000	56.628	24		Bn-A03-p8924852	A	A	B	A	A	A	A	A	A	B	A	B	B	B	A	A	A	A	A	A	A	U	A	A	A	A	A	B	A	B	A	B	A	B	A	A	A	B	A	A	A	A	A	A
chrA03	8659011	57.22	14		Bn-A03-p9382281	A	A	B	A	A	A	A	A	A	B	A	B	B	B	A	A	A	A	A	A	A	A	A	A	A	A	A	B	A	B	A	B	A	B	A	A	A	B	A	A	B	A	A	A
chrA03	8984372	58.996	16		Bn-scaff_16002_1-p1916889	A	A	B	A	A	A	A	A	A	B	A	B	B	B	A	A	A	A	A	A	A	U	A	A	A	A	A	B	A	B	A	B	A	B	A	A	A	B	A	A	B	A	A	A
chrA03	11373722	69.194	3		Bn-A03-p12313330	A	A	B	A	A	A	A	A	A	B	A	B	B	B	A	A	A	A	A	A	A	B	A	A	A	B	A	B	A	B	A	B	A	B	A	A	B	A	A	A	B	A	A	A
chrA03	12722197	72.348	7		Bn-A03-p13567559	A	A	B	A	A	A	A	A	A	B	A	B	B	B	A	A	A	A	A	A	A	B	A	A	A	B	A	B	A	B	A	A	A	B	A	A	B	A	A	A	B	A	A	A
chrA03	12851168	77.288	1		Bn-scaff_19523_1-p427343	B	B	B	A	A	A	A	A	A	B	A	B	B	B	B	A	A	A	A	A	A	B	A	A	A	B	A	B	A	B	A	A	B	B	A	A	B	A	A	A	B	A	B	A
chrA03	12913871	77.66	9		Bn-A03-p13783263	B	B	B	A	A	A	A	A	A	B	A	B	B	B	B	A	A	A	A	A	A	B	A	A	A	B	A	B	A	B	A	A	B	B	A	A	B	A	A	A	B	A	B	A
chrA03	12851989	77.88	1		Bn-scaff_19523_1-p428124	B	B	B	A	A	A	A	A	A	B	A	B	B	B	B	A	A	A	A	A	A	U	A	A	A	B	A	B	A	B	A	A	B	B	A	A	B	A	A	A	B	A	B	A
chrA03	13017255	78.649	5		Bn-A03-p13912476	B	B	B	A	A	A	A	A	A	B	A	B	B	B	B	A	B	A	A	A	A	B	A	A	A	B	A	B	A	B	A	A	B	B	A	A	B	A	A	A	B	A	B	A
chrA03	13280805	79.473	9		Bn-A03-p14095948	B	B	B	A	A	A	A	A	A	B	A	B	B	B	B	A	B	A	A	A	A	B	A	A	A	B	A	B	A	B	A	A	B	B	A	A	B	A	A	A	B	A	B	A
chrA03	13553380	80.234	22		Bn-A03-p14385006	B	B	B	A	A	A	A	A	A	B	A	U	B	B	B	A	B	A	A	A	A	B	A	A	A	B	A	B	A	B	A	A	B	B	A	A	B	A	A	A	B	A	B	A
chrA03	13729536	80.334	1		Bn-A03-p14557663	B	B	B	A	A	A	B	A	A	B	A	B	B	B	B	A	B	A	A	A	A	B	A	A	A	B	A	B	A	B	A	A	B	B	A	A	B	A	A	A	B	A	B	A
chrA03	13757171	80.885	6		Bn-A03-p14585799	B	B	B	A	A	A	A	A	A	B	A	B	B	B	B	A	B	A	A	A	A	B	A	A	A	B	A	B	A	B	A	A	B	B	A	A	B	A	A	A	B	A	B	A
chrA03	13995804	81.541	4		Bn-A03-p14839497	B	B	B	A	A	A	A	A	A	B	A	B	B	B	B	A	B	A	A	A	A	B	A	A	A	B	A	B	A	B	A	A	B	B	A	A	B	A	A	A	B	A	B	A
chrA03	14038761	82.269	5		Bn-A03-p14885241	B	B	B	A	A	A	A	A	A	B	A	B	B	B	B	A	B	A	A	A	A	B	A	A	A	B	A	B	A	B	A	A	B	B	A	A	B	A	A	A	B	A	B	A
chrA03	14133834	82.424	1		Bn-A03-p15004059	B	B	B	A	A	A	A	A	A	B	A	B	B	B	B	A	B	A	A	A	A	B	A	A	A	B	A	B	A	B	A	A	B	B	A	A	B	A	A	A	B	A	B	A
chrA03	14298041	86.066	7		Bn-scaff_17521_1-p1214522	B	B	B	A	A	A	A	A	A	B	A	B	B	B	B	A	B	A	A	A	A	B	A	A	A	B	A	B	A	B	A	A	B	B	A	A	B	A	A	A	B	A	B	A
chrA03	14367619	86.657	7		Bn-A03-p15327817	B	B	B	A	A	A	A	A	A	B	A	B	B	B	B	A	B	A	A	A	A	B	A	A	A	B	A	B	A	B	A	A	B	B	A	A	B	A	A	A	B	A	B	A
chrA03	14446545	87.532	9		Bn-A03-p15397187	B	B	B	A	A	A	A	A	A	B	A	B	B	B	B	A	B	A	A	A	A	B	A	A	A	B	A	B	A	B	A	A	B	B	A	A	B	A	A	A	B	A	B	A
chrA03	14558084	89.025	4		Bn-A03-p15496608	B	B	B	A	A	A	A	A	B	B	A	B	B	B	B	A	B	A	A	A	A	B	A	A	A	B	A	B	A	B	A	A	B	A	A	A	B	A	A	A	B	A	B	A
chrA03	14844830	91.033	12		Bn-scaff_17521_1-p464847	B	B	B	A	A	A	A	A	B	B	U	B	B	B	B	A	B	A	A	A	A	B	A	A	A	B	A	A	A	B	A	A	B	A	A	A	B	A	A	A	B	A	B	A
chrA03	14903532	91.329	1		Bn-A03-p15824796	B	B	B	A	A	A	A	A	B	B	A	B	B	B	B	A	B	A	A	A	A	B	A	A	A	B	A	A	A	B	A	A	B	A	A	A	B	A	A	A	B	A	B	A
chrA03	14967624	92.785	1		Bn-A03-p15875404	B	B	B	A	A	A	A	A	B	B	A	B	B	B	B	A	B	A	A	A	A	B	A	A	A	B	A	A	A	B	A	A	B	A	A	A	B	A	A	A	B	A	B	A
chrA03	15037943	94.257	11		Bn-A03-p15957657	B	B	B	A	A	A	A	A	B	B	A	B	B	B	B	A	B	A	A	A	A	B	A	A	A	B	A	A	A	B	A	A	B	A	A	A	B	A	A	A	B	A	B	A
chrA03	15121007	95.139	2		Bn-A03-p16038553	B	B	B	A	A	A	A	A	B	B	A	B	B	B	B	A	B	A	A	A	A	B	A	A	A	B	A	A	A	B	A	A	B	A	A	A	B	A	A	A	B	A	B	A
chrA03	15137506	96.018	5		Bn-A03-p16056039	B	B	B	A	A	A	A	A	B	B	A	B	B	B	B	A	B	A	A	A	A	B	A	A	A	B	A	A	A	B	A	A	B	A	A	A	B	A	A	A	B	A	B	A
chrA03	15219711	96.892	4		Bn-A03-p16126013	B	B	B	A	A	A	A	A	B	B	A	B	B	B	B	A	B	A	A	A	A	B	A	A	A	B	A	A	A	B	A	A	B	A	A	A	B	A	A	A	B	A	B	A
chrA03	15279455	97.757	2		Bn-A03-p16190643	B	B	B	A	A	A	A	A	B	B	A	B	B	B	B	A	B	A	A	A	A	B	A	A	A	B	A	A	A	B	A	A	B	A	A	A	B	A	A	A	B	A	B	A
chrA03	15506506	99.188	13		Bn-A03-p16378233	B	B	B	A	A	A	A	A	B	B	A	B	B	B	B	A	B	A	A	A	A	B	A	A	A	B	A	A	A	A	A	A	B	A	A	A	B	A	A	A	B	A	B	A
chrA03	15430323	99.921	2		Bn-A03-p16303780	B	B	B	A	A	A	A	A	B	B	A	B	B	B	B	A	B	A	A	A	A	B	A	A	A	B	A	A	A	A	A	A	B	A	A	A	B	A	A	A	B	A	B	A
chrA03	15573013	101.851	7		Bn-A03-p16437979	B	B	A	A	A	A	A	A	B	B	A	B	B	B	B	A	B	A	A	A	A	B	A	A	A	B	A	A	A	A	A	A	B	A	A	A	B	A	A	A	B	A	B	A
chrA03	16329462	106.964	1		Bn-A03-p17182494	B	B	A	A	B	A	A	A	B	B	A	B	B	B	B	A	B	B	A	A	A	B	A	A	A	B	A	A	A	A	A	A	B	A	A	A	B	A	A	A	B	A	B	A
chrA03	17181471	108.582	2		Bn-scaff_16310_1-p239386	B	B	A	A	B	A	A	A	B	B	A	B	B	B	B	A	B	B	A	A	A	B	A	A	A	B	A	A	A	A	A	A	B	A	A	A	B	A	A	A	B	A	B	A
chrA03	17459790	109.765	10		Bn-A03-p18461597	B	B	A	A	B	A	A	A	B	B	A	B	B	B	B	A	B	B	A	A	A	B	A	A	A	B	A	A	A	A	A	A	B	A	A	A	B	A	A	A	B	A	B	A
chrA03	17640379	111.554	1		Bn-A03-p18622329	B	B	A	A	B	A	A	A	B	B	A	B	B	B	B	A	B	B	A	A	A	B	A	A	A	B	A	A	A	A	A	A	B	A	A	A	B	A	A	A	B	A	B	A
chrA03	18347574	114.529	17		Bn-A03-p19366010	B	B	A	A	B	A	A	A	B	B	A	B	B	B	B	A	B	B	A	A	A	B	A	A	A	B	A	A	A	A	A	A	B	A	A	A	B	A	A	A	B	A	B	A
chrA03	18792075	116.304	2		Bn-A03-p19902796	B	B	A	A	B	A	A	A	B	B	A	B	B	B	B	A	B	B	A	A	A	B	B	A	A	B	A	A	A	A	A	A	B	A	A	A	B	A	A	A	B	A	B	A
chrA03	18839890	116.896	12		Bn-A03-p19956358	B	B	A	A	B	B	A	A	B	B	A	B	B	B	B	A	B	B	A	A	A	B	B	A	A	B	A	A	A	A	A	A	B	A	A	A	B	A	A	A	B	A	B	A
chrA03	19385432	117.488	8		Bn-A03-p20550791	B	B	A	A	B	B	A	A	B	B	A	B	B	B	B	A	B	B	A	A	A	B	B	A	A	B	A	A	A	A	A	A	B	A	A	A	B	A	A	A	B	A	B	A
chrA03	19956018	118.672	3		Bn-A03-p21205471	B	B	A	A	B	B	A	A	B	B	A	B	B	B	B	A	B	B	A	A	A	B	B	A	A	B	A	A	A	A	A	A	B	A	A	A	B	A	A	A	B	A	B	A
chrA03	20196277	120.338	5		Bn-A03-p21428952	B	B	A	A	B	B	A	A	B	B	A	B	B	B	B	A	B	B	A	A	A	B	B	A	A	B	A	A	A	A	A	A	B	A	A	A	B	A	A	A	B	A	B	A
chrA03	20263256	121.09	2		Bn-A03-p21487106	B	B	A	A	B	B	A	A	B	B	A	B	B	B	B	A	B	B	A	A	A	B	B	A	A	B	A	A	A	A	A	A	B	A	A	A	B	A	A	A	A	A	B	A
chrA03	20289663	121.682	5		Bn-A03-p21505440	B	B	A	A	B	B	B	A	B	B	A	B	B	B	B	A	B	B	A	A	A	B	B	A	A	B	A	A	A	A	A	A	B	A	A	A	B	A	A	A	A	A	B	A
chrA03	20449233	122.273	18		Bn-A03-p21666983	B	B	A	A	B	B	B	A	B	B	A	B	A	B	B	A	B	B	A	A	A	B	B	A	A	B	A	A	A	A	A	A	B	A	A	A	B	A	A	A	A	A	B	A
chrA03	20653121	123.457	7		Bn-A03-p21862988	B	B	A	A	B	B	B	A	B	A	A	B	A	B	B	A	B	B	A	A	A	B	B	A	A	B	A	A	A	A	A	A	B	A	A	A	B	A	A	A	A	A	B	A
chrA03	20922795	124.641	2		Bn-A03-p22090414	B	B	A	A	B	B	B	A	B	A	A	B	A	B	B	A	B	B	A	A	A	B	B	A	A	B	A	A	A	A	A	A	B	A	A	A	B	A	A	A	A	A	B	A
chrA03	21079199	125.231	14		Bn-A03-p22304555	B	B	A	A	B	B	B	A	B	A	A	B	A	B	B	A	B	B	A	A	A	B	B	A	A	B	A	A	A	A	A	A	B	A	A	A	B	A	A	A	A	A	B	A
chrA03	21155812	125.822	5		Bn-A03-p22378361	B	B	A	A	B	B	B	A	B	A	A	B	A	B	B	A	B	B	A	A	A	B	B	A	A	B	A	A	A	A	A	A	B	A	A	A	B	A	A	A	A	A	B	A
chrA03	21250201	127.598	3		Bn-A03-p22465690	B	B	A	A	B	B	B	A	B	A	B	B	A	B	B	A	B	B	A	A	A	B	B	A	A	B	B	A	A	A	A	A	B	A	A	A	B	A	A	A	A	A	B	A
chrA03	21396904	128.19	9		Bn-A03-p22610222	B	B	A	A	B	B	B	A	B	A	B	B	A	B	B	A	B	B	A	A	A	B	B	A	A	B	B	A	A	A	A	A	B	A	A	A	B	A	A	A	A	A	B	A
chrA03	21592649	128.782	4		Bn-A03-p22841929	B	B	A	A	B	B	B	A	B	A	B	A	A	B	B	A	B	B	A	A	A	B	B	A	A	B	B	A	A	A	A	A	B	A	A	A	B	A	A	A	A	A	B	A
chrA03	21756873	129.374	4		Bn-A03-p22976259	B	B	A	A	B	B	B	A	B	A	B	A	A	A	B	A	B	B	A	A	A	B	B	A	A	B	B	A	A	A	A	A	B	A	A	A	B	A	A	A	A	A	B	A
chrA03	21828398	129.965	9		Bn-A03-p23041622	B	B	A	A	B	B	B	A	B	A	B	A	A	A	B	A	B	B	A	A	A	B	B	A	A	B	B	A	A	A	A	A	B	A	A	B	B	A	A	A	A	A	B	A
chrA03	22283774	131.741	33		Bn-A03-p23711362	B	B	A	A	B	B	B	A	B	A	B	A	A	A	B	A	B	B	A	A	A	B	B	A	A	B	B	A	A	A	A	A	B	A	A	B	B	A	A	A	A	A	B	A
chrA03	22900872	133.517	24		Bn-A03-p24363811	B	B	A	A	B	B	B	A	A	A	B	A	A	A	B	A	B	B	A	A	A	B	B	A	A	B	B	A	A	A	A	A	B	A	A	B	B	A	A	A	A	A	B	A
chrA03	23155111	135.742	11		Bn-A03-p24688180	B	B	B	A	B	B	B	A	A	A	B	A	A	A	B	A	B	B	A	A	A	B	B	A	A	B	B	A	A	A	A	A	B	A	A	B	B	A	A	A	A	A	B	A
chrA03	23399933	137.069	22		Bn-A03-p24985700	B	B	B	A	B	B	B	A	A	A	B	A	A	A	B	A	B	B	A	A	A	B	B	A	A	B	B	A	A	A	A	A	B	A	A	B	B	A	A	A	A	A	B	A
chrA03	23720890	137.639	12		Bn-A03-p25365003	B	B	B	A	B	B	B	A	A	A	B	A	A	A	B	A	B	B	A	A	A	B	B	A	A	B	B	A	A	A	A	A	B	A	B	B	B	A	A	A	A	A	B	A
chrA03	23874508	138.231	11		Bn-scaff_16069_1-p3583547	B	B	B	A	B	B	B	A	A	A	B	A	A	A	B	A	B	B	A	A	A	B	B	A	A	B	B	A	A	A	A	A	B	A	B	B	B	A	A	A	A	A	B	A
chrA03	23990820	138.823	9		Bn-A03-p25625732	B	B	B	A	B	B	B	A	A	A	B	A	A	A	B	A	B	B	A	A	A	B	B	A	A	B	B	A	A	A	A	A	B	A	B	B	B	A	A	A	A	A	B	A
chrA03	24048102	140.599	3		Bn-A03-p25681343	B	B	B	A	B	B	B	A	A	A	B	A	A	A	B	A	B	B	A	A	A	B	B	A	A	B	B	A	A	A	A	A	B	A	B	B	B	A	A	A	A	A	B	A
chrA03	24165149	143.561	13		Bn-A03-p25785875	B	B	B	A	B	B	B	A	A	A	B	A	A	A	B	B	B	B	B	A	A	B	B	A	A	B	B	A	A	A	A	A	B	A	B	B	B	A	A	A	A	A	B	A
chrA03	24819446	144.152	22		Bn-scaff_16069_1-p4479258	B	B	B	A	B	B	B	A	A	A	B	A	A	A	B	B	B	B	B	A	A	B	B	A	A	B	B	A	A	A	A	A	B	A	B	B	B	A	A	A	A	A	B	A
chrA03	25214702	144.744	13		Bn-A03-p26800384	B	B	B	A	B	B	B	A	A	A	B	A	A	A	B	B	B	B	B	A	A	B	B	A	A	B	B	A	A	A	A	A	B	A	B	B	B	A	A	A	A	A	B	A
chrA03	25517447	147.112	8		Bn-A03-p27269401	B	B	B	A	B	B	B	A	A	A	B	A	A	A	B	B	B	B	B	A	A	B	B	A	A	B	B	A	A	A	A	A	B	B	B	B	B	A	A	A	A	A	B	A
chrA03	25637700	147.704	30		Bn-A03-p27379570	B	B	B	A	B	B	B	A	A	A	B	A	A	A	B	B	B	B	B	A	A	B	B	A	A	B	B	A	A	A	A	A	B	B	B	B	B	A	A	A	A	A	B	A
chrA03	26004843	148.295	20		Bn-A03-p27794775	B	B	B	A	B	B	B	A	A	A	B	A	A	A	B	B	B	B	B	A	A	A	B	A	A	B	B	A	A	A	A	A	B	B	B	B	B	A	A	A	A	A	B	A
chrA03	26699198	148.887	20		Bn-A03-p28232863	B	B	B	A	B	B	B	A	A	A	B	A	A	A	B	B	B	B	B	A	A	A	B	A	A	B	B	A	A	A	A	A	B	B	B	B	B	A	A	A	A	A	B	A
chrA03	27051887	149.479	14		Bn-A03-p28583587	B	B	B	A	B	B	B	A	A	A	B	A	A	A	B	B	B	B	B	B	A	A	B	A	A	B	B	A	A	A	A	A	B	B	B	B	B	A	A	A	A	A	B	A
chrA03	27480456	150.084	48		Bn-A03-p29067657	B	B	B	A	B	B	B	A	A	A	B	A	A	A	B	B	B	B	B	B	A	A	B	A	A	B	B	A	A	A	A	A	B	B	B	B	B	A	A	A	A	A	B	A
chrA03	28671864	153.188	10		Bn-A03-p30879164	B	B	B	A	B	B	B	A	A	A	B	A	A	A	B	B	B	B	B	B	A	A	B	A	A	B	B	A	A	A	B	A	B	B	B	B	B	A	A	A	A	A	B	A
chrA04	263619	0	9		Bn-A04-p320972	A	A	B	A	A	A	B	B	B	A	A	B	B	A	A	A	A	B	A	A	A	A	A	B	B	A	B	A	A	B	A	A	B	B	A	A	B	B	B	B	B	A	B	B
chrA04	656929	1.183	32		Bn-A04-p785628	A	A	B	A	A	A	B	B	B	A	A	B	B	A	A	A	A	B	A	A	A	A	A	B	B	A	B	A	A	B	A	A	B	B	A	A	B	B	B	A	B	A	B	B
chrA04	839866	2.367	2		Bn-A04-p1091727	A	A	B	A	A	A	B	B	B	A	A	B	B	A	A	A	A	B	A	A	A	A	A	B	B	A	B	A	A	B	A	A	B	B	A	A	B	B	B	A	B	A	B	B
chrA04	1036184	4.142	3		Bn-A04-p1274596	A	A	B	A	A	A	B	B	B	A	A	B	B	A	A	A	A	B	A	A	A	A	A	B	B	A	B	A	A	B	A	A	A	B	A	A	B	B	B	A	B	A	A	B
chrA04	1117592	4.734	12		Bn-scaff_18275_1-p477077	A	A	B	A	A	A	B	B	B	A	A	B	B	A	A	A	A	B	A	A	A	A	A	B	B	A	B	A	A	B	A	A	A	B	A	A	B	B	B	A	B	A	A	B
chrA04	1224347	5.326	3		Bn-A04-p1479491	A	A	B	A	A	A	B	B	B	A	A	B	B	A	A	A	A	B	A	A	A	A	A	B	B	A	B	A	A	B	A	A	A	B	A	A	B	B	B	A	B	A	A	B
chrA04	2906484	10.074	1		Bn-A04-p3235336	A	A	B	A	A	A	B	B	B	A	A	B	B	A	A	A	A	B	A	A	A	A	A	B	B	A	B	A	A	B	A	A	A	A	A	A	B	B	B	A	B	A	A	B
chrA04	3192544	10.666	4		Bn-A04-p3528213	A	A	B	A	A	A	B	B	B	A	A	B	B	A	A	A	A	B	A	A	A	A	A	B	B	A	B	A	A	B	A	A	A	A	A	A	B	B	B	A	B	A	A	B
chrA04	3406422	11.257	4		Bn-A04-p3761523	A	A	B	A	A	A	B	B	B	A	A	B	B	A	A	A	A	B	A	A	A	A	A	B	B	A	B	A	A	B	A	A	A	A	A	A	B	B	B	A	B	A	A	B
chrA04	3867037	11.849	78		Bn-A06-p5260549	A	A	B	A	A	A	B	B	B	A	U	B	B	A	A	A	A	B	A	A	A	A	A	B	B	A	B	A	A	B	A	A	A	A	A	A	B	B	B	A	B	A	A	B
chrA04	4395194	12.441	3		Bn-A04-p4286343	A	A	B	A	A	A	B	B	B	A	A	B	B	A	A	A	A	B	A	A	A	A	A	B	B	A	B	A	A	B	A	A	A	A	A	A	B	B	B	A	B	A	A	B
chrA04	4532650	13.033	10		Bn-A04-p4410113	A	A	B	A	A	A	B	B	B	A	A	B	B	A	A	A	A	B	A	A	A	A	A	B	B	A	B	A	A	B	A	A	A	A	A	A	B	B	B	A	B	A	A	B
chrA04	4543014	13.624	2		Bn-A04-p4418715	A	A	B	A	A	A	B	B	B	A	A	B	B	A	A	A	A	B	A	A	A	A	A	B	B	A	B	A	A	B	A	A	A	A	A	A	B	B	B	A	B	A	A	B
chrA04	4860998	16.584	1		Bn-A04-p4823556	A	A	B	A	A	A	B	B	B	A	B	B	B	A	A	A	A	B	A	A	A	A	A	B	B	A	B	A	A	B	A	A	A	A	A	A	B	B	B	A	B	A	A	B
chrA04	6968977	17.175	33		Bn-A04-p5827901	A	U	B	A	A	A	B	B	B	A	B	B	B	U	A	A	A	B	A	U	U	A	A	B	B	U	B	A	U	B	A	A	U	A	A	U	B	B	B	A	B	U	U	B
chrA04	7537053	17.767	4		Bn-scaff_16394_1-p1195388	A	A	B	A	A	A	B	B	B	B	B	B	B	A	A	A	A	B	A	A	A	A	A	B	B	A	B	A	A	B	A	A	A	A	A	A	B	B	B	A	B	A	A	B
chrA04	7908224	18.951	20		Bn-A04-p6678797	A	A	B	A	A	A	B	B	B	B	B	B	B	A	A	A	A	B	A	A	A	A	A	B	B	A	B	A	A	B	A	A	A	A	A	A	B	B	B	A	B	A	A	B
chrA04	8597704	19.543	70		Bn-A04-p7297317	A	A	B	A	A	A	B	B	B	B	B	B	B	A	A	A	A	B	A	A	A	A	A	B	B	A	A	A	A	B	A	A	A	A	A	A	B	B	B	A	B	A	A	B
chrA04	9078483	20.134	2		Bn-A04-p7760541	A	A	B	A	A	A	B	B	B	B	B	B	B	A	A	A	A	B	A	A	A	A	A	B	B	A	A	A	A	B	A	A	A	A	A	A	B	B	B	A	B	A	A	B
chrA04	9188765	20.726	15		Bn-A04-p7870001	A	A	B	A	A	A	B	B	B	B	B	B	B	A	A	A	A	B	A	A	A	A	A	A	B	A	A	A	A	B	A	A	A	A	A	A	B	B	B	A	B	A	A	B
chrA04	9313911	21.318	7		Bn-A04-p7984004	A	A	B	A	A	A	B	B	B	B	B	B	B	A	A	A	A	B	A	A	A	A	A	A	B	A	A	A	A	B	A	A	A	A	A	A	B	B	B	A	B	A	A	B
chrA04	9504470	21.91	4		Bn-A04-p8208799	A	A	B	A	A	A	B	B	B	B	B	B	B	A	A	A	A	B	A	A	A	A	A	A	B	A	A	A	A	B	A	A	A	A	A	A	B	B	B	A	B	A	A	B
chrA04	9639018	22.501	9		Bn-A04-p8329549	A	A	B	A	A	A	B	B	B	B	B	B	B	A	A	A	A	B	A	A	A	A	A	A	B	A	A	A	A	B	A	A	A	A	A	A	B	B	B	A	B	A	A	B
chrA04	9899845	23.685	2		Bn-A04-p8587019	A	A	B	A	A	A	B	B	B	B	B	B	B	A	A	B	A	B	A	A	A	A	A	A	B	A	A	A	A	B	A	A	A	A	A	A	B	B	B	A	B	A	A	B
chrA04	9947823	25.461	9		Bn-A04-p8834259	A	A	B	A	A	A	B	B	B	B	B	B	B	A	A	B	A	B	A	A	A	A	A	A	B	A	A	A	A	B	B	A	A	A	A	A	B	A	B	A	B	A	A	B
chrA04	10180662	26.053	6		Bn-A04-p9088043	A	A	B	A	A	A	B	B	B	B	B	B	B	A	A	B	A	B	A	A	A	A	A	A	B	A	A	A	A	B	B	A	A	A	A	A	B	A	B	A	B	A	A	B
chrA04	10346816	27.828	4		Bn-A04-p9232024	A	A	B	A	A	A	B	B	B	B	B	B	B	A	A	B	A	B	A	A	A	A	A	A	B	A	A	A	A	B	B	A	A	A	A	A	B	A	B	A	B	A	A	B
chrA04	10975829	28.42	33		Bn-A04-p9844020	A	A	B	A	A	A	B	B	B	B	B	B	B	A	A	B	A	B	A	A	A	A	A	A	B	A	A	A	A	B	B	A	A	A	A	A	B	A	B	A	B	A	A	B
chrA04	11057575	30.196	4		Bn-A04-p9921876	A	A	B	A	A	A	B	B	B	B	B	B	B	A	A	B	A	B	A	A	A	A	A	A	B	A	A	A	A	B	B	A	A	A	A	A	B	A	B	A	B	A	A	B
chrA04	11529596	30.787	3		Bn-A04-p10387804	A	A	B	A	A	A	B	B	B	B	B	A	B	A	A	B	A	B	A	A	A	A	A	A	B	A	A	A	A	B	B	A	A	A	A	A	B	A	B	A	B	A	A	B
chrA04	11594609	31.379	1		Bn-A04-p10434805	A	A	B	A	A	A	B	B	B	B	B	A	B	A	A	B	A	B	A	A	A	A	A	A	B	A	A	A	A	B	B	A	A	A	A	A	B	A	B	A	A	A	A	B
chrA04	11703611	32.563	7		Bn-A04-p10560896	A	A	B	A	A	A	B	B	B	B	B	A	B	A	A	B	A	B	A	A	A	A	A	A	B	A	A	A	A	B	B	A	A	A	A	A	B	A	B	A	A	A	A	B
chrA04	11899396	33.154	15		Bn-A04-p10760790	A	A	B	A	A	A	B	B	B	B	B	A	B	A	A	B	A	B	A	A	A	A	A	A	B	A	A	A	A	B	B	A	A	A	A	A	B	A	B	A	A	A	A	B
chrA04	12064244	33.746	2		Bn-A04-p10902724	A	A	B	A	A	A	B	B	B	B	B	A	B	A	A	B	A	B	A	A	A	A	A	A	B	A	A	A	A	B	B	A	A	A	A	A	B	A	B	A	A	A	A	B
chrA04	12315766	34.93	3		Bn-A04-p11164883	A	A	B	A	A	A	B	B	B	B	B	A	B	A	A	B	A	B	A	A	A	A	A	A	B	A	A	A	A	B	B	A	A	A	A	A	B	A	B	A	A	B	A	B
chrA04	12507045	35.522	13		Bn-A04-p11450339	A	A	B	A	A	A	B	B	B	B	B	A	B	A	A	B	A	B	A	A	A	A	A	A	B	A	A	A	A	B	B	A	A	A	A	A	B	A	B	A	A	B	A	B
chrA04	12643583	36.113	5		Bn-A04-p11588227	A	A	B	A	A	A	B	B	B	B	B	A	B	A	A	B	A	B	A	A	A	A	A	A	B	A	A	A	A	B	B	A	A	A	A	A	B	A	B	A	A	B	A	B
chrA04	12780235	38.482	3		Bn-A04-p11765380	A	A	B	A	A	A	B	B	B	B	B	A	B	A	A	B	A	B	A	A	A	A	A	A	B	A	A	A	A	B	B	A	A	A	A	A	B	A	B	A	A	B	A	B
chrA04	12822926	39.666	3		Bn-A04-p11818064	A	A	A	A	A	A	B	B	B	B	B	A	B	A	A	B	A	B	A	A	A	A	A	A	B	A	A	A	A	B	B	A	A	A	A	A	B	A	B	A	A	B	A	B
chrA04	13028912	40.257	2		Bn-A04-p12051277	A	A	A	A	A	A	B	B	B	B	B	A	B	A	A	B	A	B	A	A	A	A	A	A	B	A	A	A	A	B	B	A	A	A	A	A	B	A	B	A	A	B	A	B
chrA04	13103798	41.441	2		Bn-A04-p12112787	A	A	A	A	A	A	B	B	B	B	B	A	B	A	A	B	A	B	A	A	A	A	A	A	B	A	A	A	A	B	B	A	A	A	A	A	B	A	B	A	A	B	A	B
chrA04	13137810	42.033	1		Bn-A04-p12151317	A	A	A	A	A	A	B	B	B	B	B	A	B	A	A	B	A	B	A	A	A	A	A	A	B	A	A	A	A	B	B	A	A	A	A	A	B	A	B	A	A	B	A	B
chrA04	13147240	43.216	2		Bn-A04-p12163967	A	A	A	A	A	A	A	B	B	B	B	A	B	A	A	B	A	B	A	A	A	A	A	A	B	A	A	A	A	B	B	A	A	A	A	A	B	A	B	A	A	B	A	B
chrA04	13224225	43.808	8		Bn-A04-p12236240	A	A	A	A	A	A	A	B	B	B	B	A	B	A	A	B	A	B	A	A	A	A	A	A	B	A	A	A	A	B	B	A	A	A	A	A	B	A	B	A	A	B	A	B
chrA04	13445234	44.992	34		Bn-A04-p12769407	A	A	A	A	A	A	A	B	B	B	B	A	B	A	A	B	A	B	A	A	A	B	A	A	B	A	A	A	A	B	B	A	A	A	A	B	B	A	B	A	A	B	A	B
chrA04	13876387	46.768	3		Bn-A04-p13118144	A	A	A	A	A	A	A	B	B	B	B	A	B	A	A	B	A	B	A	A	A	B	A	A	B	A	A	A	A	B	B	A	A	A	A	B	B	A	B	A	A	B	A	B
chrA04	14111764	47.359	45		Bn-A04-p13461501	A	A	A	A	A	A	A	B	B	B	B	A	B	A	A	B	A	B	A	A	A	B	A	A	B	A	A	A	A	B	B	A	A	A	A	B	B	A	B	A	A	B	A	B
chrA04	14690802	48.544	5		Bn-A04-p14159494	A	A	A	A	A	A	A	B	B	B	B	A	B	A	A	B	A	B	A	A	A	B	A	A	B	A	A	A	A	B	B	A	A	A	A	B	B	A	B	A	A	B	A	B
chrA04	14929843	50.912	2		Bn-A04-p14478925	A	A	A	A	A	A	A	B	B	B	B	A	B	A	A	B	B	B	A	A	A	B	A	A	B	A	A	A	A	B	B	A	A	A	A	B	B	A	B	A	A	B	A	B
chrA04	15005671	52.688	3		Bn-A04-p14565138	A	A	A	A	A	A	A	B	B	B	B	A	B	A	A	B	B	B	A	A	A	B	A	A	B	A	A	A	A	B	B	A	A	A	A	B	B	A	B	A	A	B	A	B
chrA04	15027046	53.872	7		Bn-A04-p14586235	A	A	A	A	A	A	A	B	B	B	B	A	B	A	A	B	B	B	B	A	A	B	A	A	B	A	A	A	A	B	B	A	A	A	A	B	B	A	B	A	A	B	A	B
chrA04	15142259	54.464	13		Bn-A04-p14670992	A	A	A	A	A	A	A	B	B	B	B	A	B	A	A	B	B	B	B	A	A	B	A	A	B	A	A	A	A	B	B	A	A	A	A	B	B	A	B	A	A	B	A	B
chrA04	15361906	55.055	3		Bn-A04-p14917114	A	A	A	A	A	A	A	B	B	B	B	A	B	A	A	B	B	B	B	A	A	B	A	A	B	A	A	A	A	B	B	A	A	A	A	B	B	A	A	A	A	B	A	B
chrA04	15629041	57.383	3		Bn-A04-p15195920	A	A	A	A	A	A	A	B	B	B	B	A	B	A	A	B	B	B	B	A	A	B	A	A	A	A	A	A	A	B	B	A	A	A	A	B	B	A	A	A	A	B	A	B
chrA04	15816916	58.016	6		Bn-A04-p15420126	A	A	A	A	A	A	A	B	B	B	B	A	B	A	A	B	B	B	B	A	A	B	A	A	A	A	A	A	A	B	B	A	A	A	A	B	B	A	A	A	A	B	A	B
chrA04	15922783	58.607	7		Bn-A04-p15500804	A	A	A	A	A	A	A	B	B	B	B	A	B	A	A	B	B	B	B	A	A	B	A	A	A	A	A	A	A	B	B	A	A	A	A	B	B	A	A	A	A	B	A	B
chrA04	16130933	59.789	2		Bn-scaff_16888_1-p516727	A	A	A	A	A	A	A	B	B	B	B	A	B	A	A	B	B	B	B	A	B	B	A	A	A	A	A	A	A	B	B	A	A	A	A	B	B	A	A	A	A	B	A	B
chrA04	16333497	60.972	9		Bn-A04-p16137916	A	A	A	A	A	A	A	B	B	B	B	A	B	A	A	B	B	B	B	A	B	B	A	A	A	B	A	A	A	B	B	A	A	A	A	B	B	A	A	A	A	B	A	B
chrA04	16505708	61.564	2		Bn-scaff_16888_1-p1023505	A	A	A	A	A	A	A	B	B	B	B	A	B	A	A	B	B	B	B	A	B	B	A	A	A	B	A	A	A	B	B	A	A	A	A	B	B	A	A	A	A	B	A	B
chrA04	16619109	62.156	19		Bn-A04-p16445602	A	A	A	A	A	A	A	B	B	B	B	A	B	A	A	B	B	B	B	A	B	B	A	A	A	B	A	A	A	B	B	A	A	A	A	B	B	A	A	A	A	B	A	B
chrA04	16839884	63.932	2		Bn-scaff_16888_1-p1431260	A	A	A	B	A	B	A	A	B	B	B	A	B	A	A	B	B	B	B	A	B	B	A	A	A	B	A	A	A	B	B	A	A	A	A	B	B	A	A	A	A	B	A	B
chrA04	17156767	64.523	4		Bn-A04-p16832545	A	A	A	B	A	B	A	A	B	B	B	A	B	A	A	B	B	B	B	A	B	B	A	A	A	B	A	A	A	B	B	A	A	A	A	B	B	A	A	A	A	B	A	B
chrA04	17453183	65.707	5		Bn-A04-p17331915	A	A	A	B	A	B	A	A	B	B	B	A	B	A	A	B	B	B	B	A	B	B	A	A	A	B	A	A	A	B	B	A	A	A	A	B	B	A	A	A	A	B	A	B
chrA04	17808880	67.483	10		Bn-A04-p17698780	A	A	A	B	A	B	A	A	B	B	B	A	B	A	A	B	B	B	B	A	B	B	A	A	A	B	A	A	B	B	B	B	A	A	A	B	B	A	A	A	A	B	A	B
chrA04	18172652	68.666	27		Bn-A04-p18085734	A	A	A	B	A	B	A	A	B	B	B	A	B	A	A	B	B	B	B	A	B	B	A	A	A	B	A	A	B	B	B	B	A	A	A	B	B	A	A	A	A	B	A	B
chrA04	18578284	69.258	5		Bn-A04-p18487715	A	A	A	B	A	B	A	A	B	B	B	A	B	A	A	B	B	B	B	A	B	B	A	A	A	B	A	A	U	B	B	B	A	A	A	B	B	A	A	A	A	B	A	B
chrA04	19140278	71.034	2		Bn-scaff_27676_1-p33891	A	A	A	B	A	B	A	A	B	B	B	A	B	A	A	B	B	B	B	A	B	B	A	A	A	B	A	A	B	B	B	B	A	A	A	B	B	A	A	A	A	B	A	B
chrA05	19554015	0	1		Bn-A05-p21384657	B	B	B	B	B	B	B	B	B	B	B	B	B	B	B	B	B	B	B	B	B	B	B	B	B	B	B	B	B	B	B	B	B	B	B	B	B	B	B	B	B	B	B	B
chrA05	1025922	34.109	17		Bn-A05-p892520	A	A	B	B	B	B	B	A	A	B	A	B	B	A	A	A	B	B	A	A	B	A	B	B	B	A	B	B	B	B	B	B	B	A	A	B	A	A	B	A	B	B	B	B
chrA05	1204238	36.477	1		Bn-A05-p1071371	A	A	B	B	B	B	B	A	B	B	A	B	B	A	A	A	B	B	A	A	B	A	B	B	B	A	A	B	B	B	B	B	B	A	A	B	A	A	B	A	B	B	B	B
chrA05	1327151	37.069	1		Bn-A05-p1204987	A	A	B	B	B	B	B	A	B	B	A	B	B	A	A	A	B	B	A	A	B	A	B	B	B	A	A	B	B	B	B	B	B	A	A	B	A	A	B	A	B	B	B	B
chrA05	1453169	37.661	15		Bn-A05-p1335771	A	A	B	B	B	B	B	A	B	B	A	B	B	A	A	A	B	B	A	A	B	A	B	B	B	A	A	B	B	B	B	B	B	A	A	B	A	A	B	A	B	B	B	B
chrA05	1838530	38.844	12		Bn-A05-p1695394	A	A	B	B	B	B	B	A	B	B	A	B	B	A	A	A	B	B	A	B	B	A	B	B	B	B	A	B	B	B	B	B	B	A	A	B	A	A	B	A	B	B	B	B
chrA05	1840747	41.213	1		Bn-A05-p1697401	A	A	B	B	B	B	B	B	B	B	A	B	B	A	A	A	B	B	A	B	B	A	B	B	B	B	A	B	B	B	B	B	B	A	A	B	A	A	B	A	B	B	B	B
chrA05	1894986	41.805	9		Bn-A05-p1766223	A	A	B	B	B	B	B	B	B	B	A	B	B	A	A	A	B	B	A	B	B	A	B	B	B	B	A	B	B	B	B	B	B	A	A	B	A	A	B	A	B	B	B	B
chrA05	2815694	46.553	8		Bn-A05-p2718015	A	A	B	B	B	B	B	B	B	B	A	B	B	B	A	B	B	B	A	B	B	A	B	B	B	B	A	B	B	B	B	B	B	A	A	B	A	B	B	B	B	B	B	B
chrA05	2904674	47.145	5		Bn-A05-p2844059	A	A	B	B	B	B	B	B	B	B	A	B	B	B	A	B	B	B	A	B	B	A	B	B	B	B	A	B	B	B	B	B	B	A	A	B	A	B	B	B	A	B	B	B
chrA05	3062454	47.736	3		Bn-A05-p3005109	A	A	B	B	B	B	B	B	B	B	A	B	B	B	A	B	B	B	A	B	B	A	B	B	B	B	A	B	B	B	B	B	B	A	A	B	A	B	B	B	A	B	B	B
chrA05	3231301	48.92	2		Bn-scaff_16534_1-p1842467	A	A	B	B	B	B	B	B	B	B	A	B	B	B	A	B	B	B	A	B	B	A	B	B	B	B	A	B	B	B	B	B	B	A	A	B	A	B	B	B	A	B	B	B
chrA05	3466812	50.103	24		Bn-A05-p3550203	A	A	B	B	B	B	B	B	B	B	A	B	B	B	A	B	B	B	A	B	B	B	B	B	B	B	A	B	B	B	B	B	B	A	A	B	A	B	B	B	A	B	B	A
chrA05	3798706	50.695	2		Bn-A05-p3923814	A	A	B	B	B	B	B	B	B	B	B	B	B	B	A	B	B	B	A	B	B	B	B	B	B	B	A	B	B	B	B	B	B	A	A	B	A	B	B	B	A	B	B	A
chrA05	3853826	51.287	2		Bn-A05-p3988279	A	A	B	B	B	B	B	B	B	B	B	B	B	B	A	B	B	B	A	B	B	B	B	B	B	B	A	B	B	B	B	B	B	A	A	B	A	B	B	B	A	B	B	A
chrA05	3911847	52.471	11		Bn-A05-p4055839	A	A	B	B	B	B	B	B	B	B	B	B	B	B	A	B	B	B	A	B	B	B	B	B	B	B	A	B	B	B	B	B	B	A	A	B	A	B	B	B	A	B	B	A
chrA05	4243386	56.027	11		Bn-A05-p4373694	A	A	B	B	B	B	B	B	B	B	B	B	B	B	A	B	B	B	A	B	B	B	B	B	B	B	A	B	B	B	B	B	B	A	A	B	A	B	B	B	A	B	B	A
chrA05	4574739	56.619	7		Bn-A05-p4717815	A	A	B	B	B	B	B	B	B	B	B	B	B	B	A	B	B	B	A	B	B	B	A	B	B	B	A	B	B	B	B	B	B	A	A	B	A	B	B	B	A	B	B	A
chrA05	4820534	57.21	3		Bn-A05-p5004187	A	A	B	B	B	B	B	B	B	B	B	B	B	B	A	B	B	B	B	B	B	B	A	B	B	B	A	B	B	B	B	B	B	A	A	B	A	B	B	B	A	B	B	A
chrA05	4864768	57.802	8		Bn-A05-p5043499	A	A	B	B	B	B	B	B	B	B	B	B	B	B	A	B	B	B	B	B	B	B	A	B	B	B	A	B	B	B	B	B	B	A	A	B	A	B	B	B	A	B	B	A
chrA05	5067901	58.394	6		Bn-A05-p5280016	A	A	B	B	B	B	B	B	B	B	B	B	B	B	A	B	B	B	B	B	B	B	A	B	B	B	A	B	B	B	B	B	B	A	A	B	A	B	B	B	A	B	B	A
chrA05	5239478	60.762	4		Bn-A05-p5457877	A	A	B	B	B	B	A	B	B	B	B	B	B	B	A	B	B	B	B	B	B	B	A	B	B	B	A	B	B	B	B	B	B	A	A	B	A	B	B	B	A	B	B	A
chrA05	5292481	61.946	7		Bn-A05-p5542434	A	A	B	B	B	B	A	B	B	B	B	B	B	B	A	B	B	B	B	B	B	B	A	B	B	B	A	B	B	B	B	B	B	A	A	B	A	B	B	B	A	A	B	A
chrA05	5459749	62.538	8		Bn-A05-p5714702	A	A	B	B	B	B	A	B	B	B	B	B	B	B	A	B	B	B	B	B	B	B	A	B	B	B	A	B	B	B	B	B	B	A	A	B	A	B	B	B	A	A	B	A
chrA05	5501463	63.13	1		Bn-A05-p5770114	A	A	B	A	B	B	A	B	B	B	B	B	B	B	A	B	B	B	B	B	B	B	A	B	B	B	A	B	B	B	B	B	B	A	A	B	A	B	B	B	A	A	B	A
chrA05	5541825	63.721	1		Bn-A05-p5808895	A	A	B	A	B	B	A	B	B	B	B	B	B	B	A	B	B	B	B	B	B	B	A	B	B	B	A	B	B	B	B	B	B	A	A	B	A	B	B	B	A	A	B	A
chrA05	5867151	64.905	11		Bn-A05-p6308471	A	A	B	A	B	B	A	B	B	B	B	B	B	B	A	B	B	B	B	B	B	B	A	B	B	B	A	B	B	B	B	B	B	A	A	B	A	B	B	B	A	A	B	A
chrA05	6171417	66.09	15		Bn-A05-p6571330	A	A	B	A	B	B	A	B	B	B	B	B	B	B	A	B	B	B	B	B	B	B	A	B	B	B	A	B	B	B	B	B	B	A	A	B	A	B	B	B	A	A	B	A
chrA05	6235698	70.827	3		Bn-A05-p6688695	A	A	B	A	B	B	A	B	B	B	B	B	B	B	A	B	B	B	B	B	B	B	A	B	B	B	A	B	B	B	B	B	B	A	A	B	A	B	B	B	A	A	B	A
chrA05	6491236	71.419	12		Bn-Scaffold000397-p7197	A	A	B	A	B	B	A	B	B	B	B	B	B	B	A	B	B	B	B	B	B	B	A	B	B	B	A	B	B	B	B	B	B	A	A	B	A	B	B	B	A	A	B	A
chrA05	6997426	72.011	4		Bn-A05-p7491426	A	A	B	A	B	B	A	B	B	B	B	B	B	B	A	B	B	B	B	B	B	B	A	B	B	B	A	B	B	B	B	B	B	A	B	B	A	B	B	B	A	A	B	A
chrA05	7222352	74.38	4		Bn-A05-p7844876	A	A	B	A	B	A	A	B	B	B	B	B	B	B	A	B	B	B	B	B	B	B	A	B	B	B	A	B	B	B	B	B	B	A	B	B	A	B	B	B	A	A	B	A
chrA05	7543992	75.563	9		Bn-A05-p9502893	A	A	B	A	B	A	A	B	B	B	B	B	B	B	A	B	B	B	B	B	B	B	A	B	B	B	A	B	B	B	A	B	B	A	B	B	A	B	B	B	A	A	B	A
chrA05	11276528	77.348	191		Bn-A05-p14662656	A	A	B	A	B	A	A	B	B	B	B	B	B	B	A	B	B	B	B	B	B	B	A	B	B	A	A	B	B	B	A	B	B	A	B	B	A	B	B	B	A	A	B	A
chrA05	10968967	79.129	4		Bn-A05-p14347292	A	A	B	A	B	A	A	B	B	B	B	B	B	B	A	B	B	B	B	B	B	B	A	B	B	A	A	B	B	B	A	B	B	A	B	B	A	B	B	B	A	A	B	A
chrA05	15305566	82.091	44		Bn-A05-p16637476	A	A	B	A	B	A	A	B	B	B	B	B	B	B	A	B	B	B	B	B	B	B	A	B	B	A	A	B	B	B	A	B	B	A	B	B	A	B	B	B	A	A	B	A
chrA05	14564139	82.683	9		Bn-A05-p17514353	A	A	B	A	B	A	A	B	B	B	B	B	B	B	A	B	B	B	B	B	B	B	B	B	B	A	A	B	B	B	A	B	B	A	B	B	A	B	B	B	A	A	B	A
chrA05	16001335	83.274	5		Bn-A05-p17830597	A	A	B	A	B	A	A	B	B	B	B	B	B	B	A	B	B	B	B	B	B	B	B	B	B	A	A	B	B	B	A	B	B	A	B	B	A	B	B	B	A	A	B	A
chrA05	16447316	83.866	18		Bn-A05-p18161591	A	A	B	A	B	B	A	B	B	B	B	B	B	B	A	B	B	B	B	B	B	B	B	B	B	A	A	B	B	B	A	B	B	A	B	B	A	B	B	B	A	A	B	A
chrA05	16928370	86.825	15		Bn-scaff_16893_1-p37613	A	A	B	A	B	B	A	B	B	B	B	B	B	B	A	B	B	B	B	B	B	B	B	B	B	A	A	B	B	B	A	B	B	A	B	B	A	B	B	A	A	A	B	A
chrA05	17434476	87.417	27		Bn-scaff_16770_1-p332122	A	A	B	A	B	B	A	B	B	B	B	B	B	B	A	B	B	B	B	B	B	B	B	B	B	A	A	B	B	B	A	B	B	A	B	B	A	B	B	A	A	A	B	A
chrA05	17799580	88.6	4		Bn-A05-p19599809	A	A	B	A	B	B	A	B	B	B	B	B	B	B	A	B	B	B	B	B	B	B	B	B	B	A	A	B	B	B	A	B	B	A	B	B	A	B	B	A	A	A	B	A
chrA05	17889829	89.783	5		Bn-A05-p19668317	A	A	B	A	B	B	A	B	B	B	B	B	B	B	A	B	B	B	B	B	B	B	B	B	B	A	A	B	B	B	A	B	B	A	B	B	A	B	B	A	A	A	B	A
chrA05	18021457	91.287	2		Bn-A05-p19806333	A	A	B	A	B	B	A	B	B	B	B	B	B	B	A	B	B	B	B	B	B	B	B	B	B	A	A	B	B	B	A	B	B	A	B	B	A	B	B	A	A	A	B	A
chrA05	18152652	92.221	6		Bn-A05-p19930910	A	A	B	A	B	B	B	B	B	B	B	B	B	B	A	B	B	B	B	B	B	B	B	B	B	A	A	B	B	B	A	B	B	A	B	B	A	B	B	A	A	A	B	A
chrA05	18188757	92.864	2		Bn-A05-p19973413	A	A	B	A	B	B	B	B	B	B	B	B	B	B	A	B	B	B	B	B	B	B	B	B	B	A	A	B	B	B	A	B	B	A	B	B	A	B	B	A	A	A	B	A
chrA05	18201709	93.455	2		Bn-A05-p19978706	A	A	B	A	B	B	B	B	B	B	B	B	B	B	A	B	B	B	B	B	B	B	B	A	B	A	A	B	B	B	A	B	B	A	B	B	A	B	B	A	A	A	B	A
chrA05	18330833	94.639	17		Bn-A05-p20129266	A	A	B	A	B	B	B	B	B	B	B	B	B	B	A	B	B	B	B	B	B	B	B	A	B	A	A	B	B	B	A	B	B	A	B	B	A	B	B	A	A	A	B	A
chrA05	18489796	95.231	9		Bn-A05-p20283717	A	A	B	A	B	B	B	B	B	B	B	B	B	B	A	B	B	B	B	B	B	B	B	A	B	A	A	B	B	B	A	B	B	A	B	B	A	B	B	A	A	A	B	A
chrA05	18569826	96.415	5		Bn-A05-p20359381	A	A	B	A	B	B	B	B	B	B	B	B	B	B	A	B	B	B	B	B	B	B	B	A	B	A	B	B	B	B	A	B	B	A	B	B	A	B	B	A	A	A	B	A
chrA05	18827887	97.598	3		Bn-A05-p20623573	A	A	B	A	B	B	B	B	B	B	B	B	B	B	A	B	B	B	B	B	B	B	B	A	B	A	B	B	B	B	A	B	B	A	B	A	A	B	B	A	A	A	B	A
chrA05	19026075	98.782	3		Bn-A05-p20888695	A	A	B	A	B	B	B	B	B	B	B	B	B	B	A	B	B	B	B	B	B	B	B	A	B	A	B	B	B	B	A	B	B	A	B	A	A	B	B	A	A	A	B	A
chrA05	19111467	99.966	4		Bn-A05-p20972649	A	A	B	A	B	B	B	B	B	B	B	B	B	B	A	B	B	B	B	B	B	B	B	A	B	A	B	B	B	B	A	B	B	A	B	A	A	B	B	A	B	A	B	A
chrA05	19214715	100.557	18		Bn-A05-p21056938	A	A	B	A	B	B	B	B	B	B	B	B	B	B	A	B	B	B	B	B	B	B	B	A	B	A	B	B	B	B	A	B	B	A	B	A	A	B	B	A	B	B	B	A
chrA05	19402917	102.926	6		Bn-A05-p21243931	A	A	B	A	B	B	B	B	B	B	B	B	B	B	A	B	B	B	B	B	B	B	B	A	B	A	B	B	B	B	A	B	B	A	B	A	A	B	A	A	B	B	B	A
chrA05	19483654	104.702	1		Bn-A05-p21325400	A	A	B	A	B	B	B	B	B	B	B	B	B	B	A	B	B	B	B	B	B	B	B	A	B	A	B	B	B	B	A	B	B	A	B	A	A	B	A	A	B	B	B	A
chrA05	19661558	105.95	6		Bn-A05-p21484113	A	A	B	A	B	B	B	B	B	B	B	B	B	B	A	B	B	B	B	B	B	B	B	A	B	A	B	B	B	B	A	B	B	A	B	A	A	B	A	A	B	B	B	A
chrA05	19773680	106.606	3		Bn-A05-p21587317	A	A	B	A	B	B	B	B	B	B	B	B	B	B	A	B	B	B	B	B	B	B	B	A	B	A	B	B	B	B	A	B	B	A	B	A	A	B	A	A	B	B	B	A
chrA05	20687709	121.192	1		Bn-A05-p22660561	A	A	B	A	A	B	B	A	B	B	B	B	A	B	A	B	B	B	B	B	B	B	B	A	B	A	B	B	B	B	A	B	A	A	A	A	A	B	A	A	B	B	A	A
chrA05	20840609	121.799	4		Bn-A05-p22767106	A	A	A	A	A	B	B	A	B	B	B	B	A	B	A	B	B	B	B	B	B	B	B	A	A	A	B	B	B	B	A	B	A	A	A	A	A	B	A	A	B	B	A	A
chrA05	20864174	122.982	2		Bn-A05-p22789974	A	A	A	A	A	B	B	A	B	B	B	A	A	B	A	B	B	B	B	B	B	B	B	A	A	A	B	B	B	B	A	B	A	A	A	A	A	B	A	A	B	B	A	A
chrA05	20887884	124.166	2		Bn-A05-p22813805	A	A	A	A	A	B	B	A	B	B	B	A	A	B	A	B	A	B	B	B	B	B	B	A	A	A	B	B	B	B	A	B	A	A	A	A	A	B	A	A	B	B	A	A
chrA06	2152462	0	2		Bn-A06-p2168634	B	B	B	A	B	B	B	B	B	B	A	A	A	A	B	B	A	A	A	A	A	A	A	B	A	A	B	B	B	A	A	A	B	B	A	A	A	A	A	A	A	A	B	A
chrA06	2274572	0.538	3		Bn-A06-p2268393	B	B	B	A	B	B	B	B	B	B	A	A	A	A	B	B	A	A	A	A	A	A	A	B	A	A	B	B	B	A	A	A	B	B	A	A	A	A	A	B	A	A	B	A
chrA06	2420047	1.13	3		Bn-A06-p2407080	B	B	B	A	B	B	B	B	B	B	A	A	A	A	B	B	A	A	A	A	A	A	A	B	A	A	B	B	B	A	A	A	B	B	A	A	A	A	A	B	A	A	B	A
chrA06	2487887	2.314	2		Bn-A06-p2525037	B	B	B	A	B	B	B	B	B	B	A	A	A	A	B	B	A	A	A	A	A	A	A	B	A	A	B	B	B	A	A	A	B	B	A	A	A	A	A	B	A	A	B	A
chrA06	2639866	2.906	10		Bn-A06-p2698067	B	B	B	A	B	B	B	B	B	B	A	A	A	A	B	B	A	A	A	A	A	A	A	B	A	A	B	B	B	A	A	A	B	B	A	A	A	A	A	B	A	A	B	A
chrA06	2690462	4.089	6		Bn-A06-p2778072	B	B	B	A	B	B	B	B	B	A	A	A	A	A	B	B	A	A	A	A	A	A	A	B	A	A	B	B	B	A	A	A	B	B	A	A	A	A	A	B	A	A	B	A
chrA06	2753135	4.681	9		Bn-A06-p2851834	B	B	B	A	B	B	B	B	B	A	A	A	A	A	B	B	A	A	A	A	A	A	A	B	A	A	B	B	B	A	A	A	B	B	A	A	A	A	A	B	A	B	B	A
chrA06	2832041	5.273	4		Bn-A06-p2929852	B	B	B	A	B	B	B	B	B	A	A	A	A	A	B	B	A	A	A	A	A	A	A	B	A	A	B	B	B	A	A	A	B	B	A	A	A	A	A	B	A	B	B	A
chrA06	2848161	5.864	7		Bn-A06-p2949781	B	B	B	A	B	B	B	B	B	A	A	A	A	A	B	B	A	A	A	A	A	A	A	B	A	A	B	B	B	A	A	A	B	B	A	A	A	A	A	B	A	B	B	A
chrA06	2888660	6.456	6		Bn-A06-p2995114	B	B	B	A	B	B	B	B	B	A	A	A	A	A	B	B	A	A	A	A	A	A	A	B	A	A	B	B	B	A	A	A	B	B	A	A	A	A	A	B	A	B	B	A
chrA06	3318499	13.605	5		Bn-A06-p3528559	B	B	A	A	B	B	B	B	B	A	B	A	A	A	B	A	A	A	A	A	A	B	A	B	A	A	B	B	B	A	A	A	B	B	A	A	A	A	A	B	A	B	B	A
chrA06	3400508	14.197	7		Bn-A06-p3625328	B	B	A	A	B	B	B	B	A	A	B	A	A	A	B	A	A	A	A	A	A	B	A	B	A	A	B	B	B	A	A	A	B	B	A	A	A	A	A	B	A	B	B	A
chrA06	3602098	15.973	2		Bn-A06-p3839293	B	B	A	A	B	B	B	B	A	A	B	A	A	A	B	A	A	A	A	A	A	B	A	B	A	A	B	B	B	A	A	A	B	B	B	A	A	A	A	B	A	B	B	A
chrA06	3684404	19.529	4		Bn-A06-p3913280	B	B	A	A	B	B	B	B	A	A	B	A	A	A	B	A	A	A	A	A	A	B	A	B	A	A	B	B	B	A	A	A	B	B	B	A	A	A	A	B	A	B	B	A
chrA06	3758967	20.121	3		Bn-A06-p3970972	B	B	A	A	B	B	B	B	A	A	B	A	A	A	B	A	A	A	A	A	A	B	A	B	A	A	B	B	B	A	A	A	B	B	B	A	A	A	A	B	A	B	B	A
chrA06	3812442	21.897	7		Bn-A06-p4013010	B	B	A	A	B	B	B	B	A	A	B	A	B	A	B	A	A	A	A	A	A	B	A	B	A	A	B	B	B	A	B	A	B	B	B	A	A	A	A	B	A	B	B	A
chrA06	3866688	23.08	1		Bn-A06-p4056446	B	B	A	A	A	B	B	B	A	A	B	A	B	A	B	A	A	A	A	A	A	B	A	B	A	A	B	B	B	A	B	A	B	B	B	A	A	A	A	B	A	B	B	A
chrA06	3870716	23.672	1		Bn-A06-p4060310	B	B	A	A	A	B	A	B	A	A	B	A	B	A	B	A	A	A	A	A	A	B	A	B	A	A	B	B	B	A	B	A	B	B	B	A	A	A	A	B	A	B	B	A
chrA06	4005008	24.264	3		Bn-A06-p4211266	B	B	A	A	A	B	A	B	A	A	B	A	B	A	B	A	A	A	A	A	A	B	A	B	A	A	B	B	B	A	B	A	B	B	B	A	A	A	A	B	A	B	B	A
chrA06	4155464	25.955	6		Bn-A06-p4361865	B	B	A	A	A	B	A	B	A	A	B	A	B	A	B	A	A	A	A	A	A	B	A	B	A	A	B	B	B	A	B	A	B	A	B	A	A	A	A	B	A	B	B	A
chrA06	4266437	26.547	1		Bn-A06-p4436168	B	B	A	A	A	B	A	B	A	A	B	A	B	A	B	A	A	A	A	A	A	B	A	B	A	A	B	B	B	A	B	A	B	A	B	A	A	A	A	B	A	B	B	A
chrA06	4690595	27.139	4		Bn-Scaffold000240-p44866	B	B	A	A	A	B	A	B	A	A	B	A	B	A	B	A	A	A	A	A	A	B	A	B	A	A	A	B	B	A	B	A	B	A	B	A	A	A	A	B	A	B	B	A
chrA06	4834439	28.915	1		Bn-A06-p4929018	B	B	A	A	A	B	A	B	A	A	B	A	B	A	B	A	A	A	A	A	A	B	A	B	A	A	A	B	B	A	B	A	B	A	B	A	A	A	A	B	B	B	B	A
chrA06	4899598	29.506	3		Bn-A06-p5091252	B	B	A	A	A	B	A	B	A	A	B	A	B	A	B	A	A	A	A	A	A	B	A	B	A	A	A	B	B	A	B	A	B	A	B	B	A	A	A	B	B	B	B	A
chrA06	5152892	31.282	21		Bn-scaff_18181_1-p1342505	B	B	A	A	A	B	A	B	A	A	B	A	B	A	B	A	A	A	A	A	A	B	A	B	A	A	A	B	B	A	B	A	B	A	B	B	A	A	A	B	B	B	B	A
chrA06	5364528	32.466	4		Bn-A06-p5930501	U	B	A	A	A	B	A	B	A	A	B	A	B	A	B	A	A	A	A	A	A	B	A	B	A	A	A	B	B	A	B	A	B	A	B	B	A	B	A	B	B	B	B	A
chrA06	5385705	33.058	2		Bn-A06-p5945471	B	B	A	A	A	B	A	B	A	A	B	A	B	A	B	A	A	A	A	A	A	B	A	B	A	A	A	B	B	A	B	A	B	A	B	B	A	B	A	B	B	B	B	A
chrA06	5431264	33.649	18		Bn-A06-p5979198	B	B	A	A	A	B	A	B	A	A	B	A	B	A	B	A	A	A	A	A	A	B	A	B	A	A	A	B	B	A	B	A	B	A	B	B	A	B	A	B	B	B	B	A
chrA06	5604948	36.611	3		Bn-A06-p6183859	A	A	A	A	A	B	A	B	A	A	B	A	B	A	A	A	A	A	A	A	A	B	A	B	A	A	A	B	B	A	B	A	B	A	B	B	A	B	A	B	B	B	B	A
chrA06	5758616	37.795	8		Bn-A06-p6311289	A	A	A	A	A	B	A	A	A	A	B	A	B	A	A	A	A	A	A	A	A	B	A	B	A	A	A	B	B	A	B	A	B	A	B	B	A	B	A	B	B	B	B	A
chrA06	5889614	38.979	7		Bn-A06-p6450368	A	A	A	A	A	B	A	A	A	A	B	A	B	B	A	A	A	A	A	A	A	B	A	B	A	A	A	B	B	A	B	A	B	A	B	B	A	B	A	B	B	B	B	A
chrA06	5924533	39.57	1		Bn-A06-p6486764	A	A	A	A	A	B	A	A	A	A	B	A	B	B	A	A	A	A	A	A	A	B	A	B	A	A	A	B	B	A	B	A	B	A	B	B	A	B	A	B	B	B	B	A
chrA06	6131668	40.754	18		Bn-A06-p6744737	A	A	A	A	A	B	A	A	B	A	B	A	B	B	A	A	A	A	A	A	A	B	A	B	A	A	A	B	B	A	B	A	B	A	B	B	A	B	A	B	B	B	B	A
chrA06	6441932	41.346	11		Bn-A06-p6990496	A	A	A	A	A	B	A	A	B	A	B	A	B	B	A	A	A	A	A	A	A	B	A	B	A	A	A	B	A	A	B	A	B	A	B	B	A	B	A	B	B	B	B	A
chrA06	6556162	42.529	3		Bn-A06-p7119339	A	A	A	A	A	B	A	A	B	A	B	A	B	B	A	A	A	A	A	A	A	B	A	A	A	A	A	B	A	A	B	A	B	A	B	B	A	B	A	B	B	B	B	A
chrA06	6926129	43.121	2		Bn-A06-p7420466	A	A	A	A	A	B	A	A	B	A	B	A	B	B	A	A	A	A	A	A	A	B	A	A	A	A	A	B	A	A	A	A	B	A	B	B	A	B	A	B	B	B	B	A
chrA06	6943260	43.713	1		Bn-A06-p7437586	A	A	A	A	A	B	A	A	B	A	B	A	B	B	A	A	A	A	A	A	A	B	A	A	A	A	A	B	A	A	A	A	B	A	B	B	A	B	A	B	B	B	B	A
chrA06	7009932	44.305	1		Bn-A06-p7501594	A	A	A	A	A	B	A	A	B	A	B	A	B	B	A	A	A	A	A	A	A	B	A	A	A	A	A	B	A	A	A	A	B	A	B	B	A	B	A	B	B	B	B	A
chrA06	7677376	44.896	17		Bn-A06-p8042439	A	A	A	A	A	B	A	A	B	A	B	A	B	B	A	A	A	A	A	A	A	B	A	A	A	A	A	B	A	A	A	A	B	A	B	B	A	B	A	B	B	B	B	A
chrA06	7834290	45.488	2		Bn-A06-p8277116	A	A	A	A	A	B	A	A	B	A	B	A	B	B	A	A	A	A	A	A	A	B	A	A	A	A	A	B	A	A	A	A	B	A	B	B	A	B	A	B	B	B	B	A
chrA06	8064312	46.672	20		Bn-A06-p8546698	A	A	A	A	A	B	A	A	B	A	B	A	B	B	A	A	A	A	A	A	A	B	A	A	A	A	A	B	A	A	A	A	B	A	B	B	A	B	A	B	B	B	B	A
chrA06	8471912	48.448	18		Bn-scaff_20125_1-p428266	A	A	A	A	A	B	A	A	B	A	B	A	B	B	A	A	A	A	A	A	A	B	A	A	A	A	A	B	A	A	A	A	B	A	B	B	A	B	A	B	B	B	B	A
chrA06	9087418	49.631	8		Bn-A06-p9562200	A	A	A	A	A	B	A	A	B	A	B	A	B	B	A	A	A	A	A	A	A	B	A	A	A	A	A	B	A	A	A	A	B	A	B	B	A	B	A	B	B	B	B	A
chrA06	9613335	50.223	51		Bn-A06-p10210368	A	A	A	A	A	B	A	A	B	A	B	A	B	B	A	A	A	A	A	A	A	B	A	A	A	A	A	B	A	A	A	A	B	A	B	B	A	B	A	B	B	B	B	A
chrA06	10497771	50.815	29		Bn-A06-p11301532	A	A	A	A	A	B	A	A	B	A	B	A	B	B	A	A	A	A	A	A	A	B	A	A	A	A	A	B	A	A	A	A	B	A	B	B	A	B	A	B	B	B	B	A
chrA06	14322614	51.406	2		Bn-A06-p12534357	A	A	A	A	A	B	A	B	B	A	B	A	B	B	A	A	A	A	A	A	A	B	A	A	A	A	A	B	A	A	A	A	B	A	B	B	A	B	A	B	B	B	B	A
chrA06	15153906	53.182	3		Bn-A06-p19153385	A	A	A	A	A	B	A	B	B	A	B	A	B	B	A	A	A	A	A	A	A	B	A	A	A	A	A	B	A	B	A	A	B	A	A	B	A	B	A	B	B	B	B	A
chrA06	15534964	53.774	16		Bn-A06-p19533298	A	A	A	A	A	A	A	B	B	A	B	A	B	B	A	A	A	A	A	A	A	B	A	A	A	A	A	B	A	B	A	A	B	A	A	B	A	B	A	B	B	B	B	A
chrA06	16038021	54.366	3		Bn-A06-p14474461	A	A	A	A	A	A	A	B	B	A	B	A	B	B	A	A	A	A	A	A	A	B	A	A	A	A	A	B	A	B	A	A	B	A	A	B	A	B	A	B	B	B	B	A
chrA06	16323313	54.957	5		Bn-A06-p14843109	A	A	A	A	A	A	A	B	B	A	B	A	B	B	A	A	A	A	A	A	A	B	A	A	A	A	A	B	A	B	A	A	B	A	A	B	A	B	A	B	B	B	B	A
chrA06	16477228	55.549	3		Bn-A06-p15006796	A	A	A	A	A	A	A	B	B	A	B	A	B	B	A	A	A	A	A	A	A	B	A	A	A	A	A	B	A	B	A	A	B	A	A	B	A	B	A	B	B	B	B	A
chrA06	16890745	57.325	5		Bn-A06-p15421020	A	A	A	A	A	A	A	B	B	A	B	A	B	B	A	A	A	A	A	A	A	B	A	A	A	A	A	B	A	B	A	A	B	A	A	B	A	B	A	B	B	B	B	A
chrA06	17206480	57.916	10		Bn-A06-p15700525	A	A	A	A	A	A	A	B	B	A	B	A	B	B	A	A	A	A	A	A	A	B	A	A	A	A	A	B	A	B	A	A	B	A	A	B	A	B	A	B	B	B	B	A
chrA06	17269987	59.1	1		Bn-A06-p15760165	A	A	A	A	A	A	A	B	B	A	B	A	B	B	A	A	A	A	A	A	A	B	A	A	A	A	A	B	A	B	A	A	B	A	A	B	A	B	A	B	B	B	B	A
chrA06	17284441	59.692	3		Bn-A06-p15778397	A	A	A	A	A	A	A	B	B	A	B	A	B	B	A	A	A	A	A	A	A	B	A	A	A	A	A	A	A	B	A	A	B	A	A	B	A	B	A	B	B	B	B	A
chrA06	17467311	60.283	4		Bn-A06-p15988623	A	A	A	A	A	A	A	B	B	A	B	A	B	B	A	A	A	A	A	A	A	B	A	A	A	A	A	A	A	B	A	A	B	A	A	B	A	B	A	B	B	B	B	A
chrA06	17656976	60.875	27		Bn-A06-p16169669	A	A	A	A	A	A	A	B	B	A	B	A	B	B	A	A	A	A	A	A	A	B	A	A	A	A	A	A	A	B	A	A	B	A	A	B	B	B	A	B	B	B	B	A
chrA06	18056685	61.467	3		Bn-A06-p16553640	A	A	A	A	A	A	A	B	B	A	B	A	B	B	A	A	A	A	A	A	A	B	A	A	A	A	A	A	A	B	A	A	B	A	A	B	B	B	A	B	B	B	B	A
chrA06	18169871	62.059	6		Bn-A06-p16682224	A	A	A	A	A	A	A	B	B	A	B	A	B	B	A	A	A	A	A	A	A	B	A	A	A	A	A	A	A	B	A	A	B	A	A	B	B	B	A	B	B	B	B	A
chrA06	18243014	62.65	3		Bn-A06-p16840167	A	A	A	A	A	A	A	B	B	A	B	A	B	B	A	A	A	A	A	A	A	B	A	A	A	A	A	A	A	B	A	A	B	A	A	B	B	B	A	B	B	B	B	A
chrA06	18443707	63.242	16		Bn-A06-p17026843	A	A	A	A	A	A	A	B	B	A	B	A	B	B	A	A	A	A	A	A	A	B	A	A	A	A	A	A	A	B	A	A	B	A	A	B	B	B	A	B	B	B	B	A
chrA06	18516307	63.834	2		Bn-A06-p16933880	A	A	A	A	A	A	A	B	B	A	B	A	B	B	A	A	A	A	A	A	A	B	A	A	A	A	B	A	A	B	A	A	B	A	A	B	B	B	A	B	B	B	B	A
chrA06	18722546	65.61	25		Bn-A06-p17332795	A	A	A	A	A	A	A	B	B	A	B	A	B	B	A	A	A	A	A	A	A	B	A	A	A	A	B	A	A	B	A	A	B	A	A	B	B	B	A	B	B	B	B	A
chrA06	19178991	67.386	4		Bn-A06-p17741868	A	A	A	A	A	A	A	B	B	A	B	A	B	B	A	A	A	A	A	A	A	B	A	A	A	A	B	A	A	A	A	A	B	A	A	B	B	B	A	B	B	B	B	A
chrA06	19251131	67.977	13		Bn-A06-p17831661	A	A	A	A	A	A	A	A	B	A	B	A	B	B	A	A	A	A	A	A	A	B	A	A	A	A	B	A	A	A	A	A	B	A	A	B	B	B	A	B	B	B	B	A
chrA06	19416779	69.161	12		Bn-A06-p18029621	A	A	A	A	A	A	A	A	B	A	B	A	B	B	A	A	A	A	A	A	A	B	A	A	B	A	B	A	A	A	A	A	B	A	A	B	B	B	A	B	B	B	B	A
chrA06	19504291	69.753	2		Bn-A06-p18102164	A	A	A	A	A	A	A	A	B	A	B	A	B	B	A	A	A	A	A	A	A	B	A	A	B	A	B	A	A	A	A	A	B	A	A	B	B	B	A	B	B	B	B	A
chrA06	19663680	70.345	11		Bn-A06-p18277724	A	A	A	A	A	A	A	A	B	A	B	A	B	B	A	A	A	A	A	A	A	B	A	A	B	A	B	A	A	A	A	A	B	A	A	B	B	B	A	B	B	B	B	A
chrA06	19876015	70.937	4		Bn-A06-p18502274	A	A	A	A	A	A	A	A	B	A	B	A	B	B	A	A	A	A	A	A	A	B	A	A	B	A	B	A	A	A	A	A	B	A	A	B	B	B	A	B	B	B	B	A
chrA06	20059090	71.528	3		Bn-A06-p18706102	A	A	A	A	A	A	A	A	B	A	B	A	B	B	A	A	B	A	A	A	A	B	A	A	B	A	B	A	A	A	A	A	B	A	A	B	B	B	A	B	B	B	B	A
chrA06	20174671	72.712	13		Bn-A06-p21525576	A	A	A	A	A	A	A	A	B	A	B	A	B	B	A	A	B	A	A	A	A	B	A	A	B	A	B	A	A	A	A	A	B	A	A	B	B	B	B	B	B	B	B	A
chrA06	20408309	73.896	15		Bn-A06-p21269830	A	A	A	A	A	A	A	A	B	A	B	B	B	B	A	A	B	A	A	A	A	B	A	A	B	A	B	A	A	A	A	A	B	A	A	B	B	B	B	B	B	B	B	A
chrA06	21362739	82.257	5		Bn-A06-p22329026	A	A	A	A	A	A	A	A	B	A	B	B	B	B	A	A	B	B	A	A	A	B	A	B	B	A	B	A	A	A	A	A	A	A	A	B	B	B	B	B	B	B	A	A
chrA06	21528784	83.44	6		Bn-A06-p22505810	A	A	A	A	A	A	A	A	B	A	B	B	B	B	A	A	B	B	A	A	A	B	A	B	B	A	B	A	A	A	A	A	A	A	A	B	B	B	B	B	B	B	A	A
chrA06	21646844	84.032	11		Bn-A06-p22608192	A	A	A	A	A	A	A	A	B	A	B	B	B	B	A	A	B	B	A	A	A	B	A	B	B	A	B	A	A	A	A	A	A	A	A	B	B	B	B	B	B	B	A	A
chrA06	21858875	84.624	6		Bn-A06-p22835281	A	A	A	A	A	A	A	A	B	A	B	B	B	B	A	A	B	B	A	A	A	B	A	B	B	A	B	A	A	A	A	A	A	A	A	B	B	B	B	B	B	B	A	A
chrA06	21963899	85.844	7		Bn-A06-p22914117	A	A	A	A	A	A	A	A	B	A	B	U	B	B	A	A	B	B	A	A	A	B	A	B	B	A	B	A	A	A	A	A	A	A	A	B	B	B	B	B	B	B	A	A
chrA06	21994234	86.514	1		Bn-A06-p22947499	A	A	A	A	A	A	A	A	B	A	B	B	B	B	A	A	B	B	A	A	A	B	A	B	B	A	B	A	A	A	A	A	A	A	A	B	B	B	B	B	B	B	A	A
chrA06	22093127	87.744	6		Bn-A06-p23043135	A	A	A	A	A	A	A	A	B	A	B	B	B	B	A	A	B	B	A	A	A	B	A	B	B	A	B	A	A	A	A	A	A	A	A	B	B	B	B	B	B	B	A	A
chrA06	22715874	88.335	35		Bn-A06-p23759352	A	A	A	A	A	A	A	A	B	A	B	B	B	B	A	A	B	B	A	A	B	B	A	B	B	A	B	A	A	A	A	A	A	A	A	B	B	B	B	B	B	B	A	A
chrA06	23198280	88.927	9		Bn-A06-p24207308	A	A	A	A	A	A	A	A	B	A	B	B	B	B	A	A	B	B	A	A	B	B	A	B	B	A	B	A	A	A	A	A	A	A	A	B	B	B	B	B	B	B	A	A
chrA06	23227351	89.519	2		Bn-A06-p24236385	A	A	A	A	A	A	A	A	B	A	B	B	B	B	A	A	B	B	A	A	B	B	B	B	B	A	B	A	A	A	A	A	A	A	A	B	B	B	B	B	B	B	A	A
chrA06	23271220	90.11	10		Bn-A06-p24274213	A	A	A	A	A	A	A	A	B	A	B	B	B	B	A	A	B	B	A	A	B	B	B	B	B	A	B	A	A	A	A	A	A	A	A	B	B	B	B	B	B	B	A	A
chrA06	23504877	90.702	2		Bn-A06-p24557193	A	A	A	A	A	A	A	A	B	A	B	B	B	B	A	A	B	B	A	A	B	B	B	B	B	A	B	A	A	A	A	A	A	A	A	B	B	B	B	B	B	B	A	A
chrA06	23629568	91.294	11		Bn-A06-p24726203	A	A	A	A	A	A	A	A	B	A	B	B	B	B	A	A	B	B	A	A	B	B	B	B	B	A	B	A	A	A	A	A	A	A	A	B	B	B	B	B	B	B	A	A
chrA06	24365929	97.84	6		Bn-A06-p26155068	A	A	B	A	A	A	A	A	B	B	B	B	B	B	A	A	A	B	A	A	B	B	B	B	B	A	B	A	A	A	A	A	A	A	A	B	B	B	B	B	B	B	A	A
chrA07	5555218	0	9		Bn-A07-p3569093	A	A	A	A	A	B	A	A	B	B	B	A	A	B	A	A	A	A	B	A	A	A	A	A	A	A	A	A	B	B	A	A	B	A	A	A	A	B	A	A	A	A	B	B
chrA07	2569273	0.592	116		Bn-A10-p11607526	A	A	A	A	A	B	A	A	B	B	B	A	A	B	A	A	A	A	B	A	A	A	A	A	A	A	A	A	B	B	A	A	B	A	A	A	A	B	A	A	A	A	B	B
chrA07	4012605	1.183	3		Bn-A08-p9917420	A	A	A	A	A	B	A	A	B	B	B	A	A	B	A	A	A	A	B	A	A	A	A	A	A	A	A	A	B	B	A	A	B	A	A	A	B	B	A	A	A	A	B	B
chrA07	754857	2.367	30		Bn-A07-p828139	A	A	A	A	A	B	A	A	B	B	B	A	A	B	A	A	A	A	B	A	A	A	A	A	A	A	A	A	B	B	A	A	B	A	A	A	A	B	A	A	A	A	B	A
chrA07	6240881	3.55	17		Bn-A07-p4289732	A	A	A	A	A	B	A	A	B	B	B	A	A	B	A	A	A	A	B	A	A	A	A	A	A	A	A	A	B	B	A	A	B	A	A	A	A	B	A	A	A	A	B	B
chrA07	6483202	4.142	23		Bn-A07-p4539144	A	A	A	A	A	B	A	A	B	B	B	A	A	B	A	A	A	A	B	A	A	A	A	A	A	A	A	A	B	B	A	A	B	A	A	A	A	B	A	A	A	A	B	B
chrA07	6785503	4.734	29		Bn-A07-p4914940	A	A	A	A	A	B	A	A	B	B	B	A	A	B	A	A	A	A	B	A	A	A	A	A	A	A	A	A	B	B	A	A	B	A	A	A	A	B	A	A	A	A	B	B
chrA07	7272976	5.64	30		Bn-A07-p5412930	A	A	A	A	A	B	A	A	B	B	B	A	A	B	A	A	A	A	B	A	A	A	A	A	A	A	A	A	B	B	A	A	B	A	A	A	A	B	A	A	A	A	B	B
chrA07	7670325	6.547	2		Bn-A07-p5684410	A	A	A	A	A	B	A	A	B	B	B	A	A	B	A	A	A	A	B	A	A	A	A	A	A	A	A	A	B	B	A	A	B	A	A	A	A	B	A	A	A	A	B	B
chrA07	8203354	7.139	11		Bn-A07-p6283126	A	A	A	A	A	B	A	A	B	B	B	A	A	B	A	A	A	A	B	A	A	A	A	A	A	A	A	A	B	B	A	A	B	A	A	A	A	B	A	A	A	A	B	B
chrA07	9765838	10.695	25		Bn-A07-p8318791	A	A	A	A	A	B	A	A	B	B	B	A	A	B	A	B	A	A	A	A	A	A	A	A	A	A	A	A	B	B	A	A	B	A	A	A	A	B	A	A	A	A	B	A
chrA07	10062861	11.287	3		Bn-A07-p8618114	A	A	A	A	A	U	A	A	U	B	U	A	A	U	A	U	A	A	A	A	A	A	A	A	A	A	A	A	B	B	A	A	B	A	A	A	A	B	A	A	A	A	B	A
chrA07	10226438	11.878	1		Bn-A07-p8775069	A	A	A	A	A	B	A	A	B	B	B	A	A	B	A	B	A	A	A	A	A	A	A	A	A	A	A	A	B	B	A	A	B	A	A	A	A	B	A	A	A	A	B	A
chrA07	10494909	12.47	18		Bn-A07-p9034194	A	A	A	A	A	B	A	A	B	B	B	A	A	B	A	B	A	A	A	A	A	A	A	A	A	A	A	A	B	B	A	A	B	A	A	A	A	B	A	A	A	A	B	A
chrA07	10842208	15.43	17		Bn-A07-p9485484	A	A	A	A	A	B	A	A	A	B	B	A	A	B	A	B	A	A	A	A	A	A	A	A	A	A	A	A	B	B	A	A	B	A	A	A	A	B	A	A	A	A	B	A
chrA07	11058485	16.614	1		Bn-A07-p9764930	A	A	A	A	A	B	A	A	A	B	B	A	A	B	A	B	A	A	A	A	A	A	A	A	A	A	A	A	B	B	A	A	B	A	A	A	A	B	A	A	A	A	B	A
chrA07	11194285	18.39	9		Bn-A07-p9912637	A	A	A	A	A	B	A	A	A	B	B	A	A	B	A	B	A	A	A	A	A	A	A	A	A	A	A	A	B	B	A	A	B	A	A	A	A	A	A	A	A	A	B	A
chrA07	11403467	18.982	22		Bn-A07-p10233337	A	A	A	A	A	B	A	A	A	B	B	A	A	B	A	B	A	A	A	A	A	A	A	A	A	A	A	A	B	B	A	A	B	A	A	A	A	A	A	A	A	A	B	A
chrA07	11956021	20.758	21		Bn-A07-p10750190	A	A	A	A	A	B	A	A	A	B	B	A	A	B	A	B	A	A	A	A	A	A	A	A	A	A	A	A	B	B	A	A	B	A	A	A	A	A	A	A	A	A	B	A
chrA07	12483181	21.941	14		Bn-A07-p11191776	A	A	A	A	A	B	A	A	A	B	B	A	A	B	A	B	A	A	A	A	A	A	A	A	A	A	A	A	B	B	A	A	B	A	A	A	A	A	A	A	A	A	B	A
chrA07	12741504	22.533	2		Bn-A02-p108936	A	A	A	A	A	B	A	A	A	B	B	A	A	B	A	B	A	A	A	A	A	A	A	A	A	A	A	A	B	B	A	A	B	A	A	A	A	A	A	A	A	A	B	A
chrA07	12812877	23.125	8		Bn-A02-p188268	A	A	A	A	A	B	A	A	A	B	B	A	A	B	A	B	A	A	A	A	A	A	A	A	A	A	A	A	B	B	A	A	B	A	A	A	A	A	A	A	A	A	B	A
chrA07	12928194	26.087	7		Bn-A02-p302582	A	A	A	A	A	B	A	A	A	B	B	A	A	B	A	B	A	A	A	A	A	A	A	A	A	A	A	A	B	B	A	A	A	A	A	A	A	A	A	A	A	A	A	A
chrA07	13470393	28.455	2		Bn-A02-p839171	A	A	A	A	B	B	A	A	A	B	B	A	A	B	A	B	A	B	A	A	A	A	A	A	A	A	A	A	B	B	A	A	A	A	A	A	A	A	A	A	A	A	A	A
chrA07	13601009	29.047	5		Bn-A02-p972896	A	A	A	A	B	B	A	A	A	B	B	A	A	B	A	B	A	B	A	A	A	A	A	A	A	A	A	A	B	B	A	A	A	A	A	A	A	A	A	A	A	A	A	A
chrA07	13794156	30.231	13		Bn-A07-p11641657	A	A	A	A	B	B	A	A	A	B	B	A	A	B	A	B	A	B	A	A	A	A	A	A	B	A	A	A	B	B	A	A	A	A	A	A	A	A	A	A	A	A	A	A
chrA07	14514996	32.006	11		Bn-A07-p12385490	A	A	A	A	B	B	A	A	A	B	B	A	A	B	A	B	A	B	A	A	A	A	A	A	B	A	A	A	A	B	A	A	A	A	A	B	A	A	A	A	A	A	A	A
chrA07	14816936	33.19	3		Bn-A07-p12716261	A	A	A	A	B	B	A	A	A	B	B	A	A	B	A	B	A	B	A	A	A	A	A	A	B	A	A	A	A	B	A	B	A	A	A	B	A	A	A	B	A	A	A	A
chrA07	14876928	34.374	2		Bn-A07-p12787260	A	A	A	A	B	B	A	A	A	A	B	A	A	B	A	B	A	B	A	A	A	A	A	A	B	A	A	A	A	B	A	B	A	A	A	B	A	A	A	B	A	A	A	A
chrA07	15270953	35.557	2		Bn-scaff_15763_1-p1089975	A	A	A	A	B	B	A	A	A	A	B	A	A	B	A	B	A	B	A	A	A	A	A	A	B	A	A	A	A	B	A	B	A	A	A	B	A	A	A	B	A	A	A	A
chrA07	15220269	36.134	34		Bn-A07-p13138310	A	A	A	A	B	B	A	A	A	A	B	A	A	B	A	B	A	B	A	A	A	A	A	A	B	A	A	A	A	B	A	B	A	A	A	B	A	A	A	B	A	A	A	A
chrA07	15525773	37.909	6		Bn-A07-p13512124	A	A	A	A	B	B	A	A	A	A	B	A	A	B	A	B	A	B	A	A	A	A	A	A	B	A	B	A	A	B	A	B	A	A	A	B	A	A	A	B	A	A	A	A
chrA07	15666161	38.512	10		Bn-scaff_15818_1-p1871998	A	A	A	A	B	B	A	A	A	A	B	A	A	B	A	B	A	B	A	A	A	A	A	A	B	A	B	A	A	B	A	B	A	A	A	B	A	A	A	B	A	A	A	A
chrA07	15927603	39.114	7		Bn-A07-p14002586	A	A	A	A	B	B	A	A	A	A	B	A	A	B	A	B	A	B	A	A	A	A	A	A	B	A	B	A	A	B	A	B	A	A	A	B	A	A	A	B	A	A	A	A
chrA07	16162795	40.298	10		Bn-A07-p14297369	A	A	A	A	B	B	A	A	A	A	B	A	A	B	A	B	A	B	A	A	A	A	A	A	B	A	B	A	A	B	A	B	A	A	A	B	A	A	A	B	A	A	A	A
chrA07	16508848	42.074	19		Bn-A07-p14622638	A	A	A	A	B	A	A	A	A	A	B	A	B	B	A	B	A	B	A	A	A	A	A	A	B	A	B	A	A	B	A	B	A	A	A	B	A	A	A	B	A	A	A	A
chrA07	16696662	42.665	14		Bn-A07-p14823470	A	A	A	A	B	A	A	A	A	A	A	A	B	B	A	B	A	B	A	A	A	A	A	A	B	A	B	A	A	B	A	B	A	A	A	B	A	A	A	B	A	A	A	A
chrA07	17250668	43.849	1		Bn-A07-p15332201	A	A	A	A	B	A	A	A	A	A	A	A	B	B	A	B	A	B	A	A	A	A	A	A	B	A	B	A	A	B	A	B	A	A	A	B	A	A	A	B	A	A	A	A
chrA07	17272878	44.441	3		Bn-A07-p15354488	A	A	A	A	B	A	A	A	A	A	A	A	B	B	A	B	A	B	A	A	A	A	A	A	B	A	B	A	A	B	A	B	A	A	B	B	A	A	A	B	A	A	A	A
chrA07	17764797	45.033	4		Bn-A07-p15856978	A	A	A	A	B	A	A	A	A	A	A	A	B	B	A	B	B	B	A	A	A	A	A	A	B	A	B	A	A	B	A	B	A	A	B	B	A	A	A	B	A	A	A	A
chrA07	18082769	45.624	2		Bn-A07-p16157761	A	A	A	A	B	A	A	A	A	A	A	U	B	B	A	B	B	B	A	A	A	U	A	A	B	A	B	B	A	B	A	B	A	A	B	B	A	A	A	B	A	A	A	A
chrA07	18089669	46.216	2		Bn-scaff_15892_1-p993042	A	A	A	A	B	A	A	A	A	A	A	A	B	B	A	B	B	U	A	A	A	A	A	A	B	A	B	B	A	B	A	B	A	A	A	B	A	A	A	B	A	A	A	A
chrA07	20003392	47.992	6		Bn-scaff_23957_1-p91333	A	A	A	A	B	A	A	A	A	A	A	A	B	B	A	B	B	U	A	A	A	A	A	A	B	A	B	B	A	B	A	B	A	A	A	B	A	A	A	B	A	A	A	A
chrA07	19940801	49.176	4		Bn-A07-p18088151	A	U	A	A	B	A	A	A	A	A	A	A	B	B	A	B	B	B	A	A	A	U	A	A	B	A	B	B	A	B	A	B	A	A	B	B	A	A	A	B	A	A	A	A
chrA07	20046215	49.77	2		Bn-A07-p18157564	A	U	A	A	B	A	A	A	A	A	A	A	B	B	A	B	B	B	A	A	A	U	A	A	B	A	B	B	A	B	A	B	A	A	B	B	A	A	A	B	A	A	A	A
chrA07	21053112	51.548	2		Bn-A07-p19260331	A	U	A	A	A	A	A	A	A	A	A	A	B	B	A	B	B	B	A	A	A	A	B	A	B	A	B	B	A	B	A	B	A	A	B	B	A	A	A	B	A	A	A	A
chrA07	20818705	53.324	4		Bn-A07-p19001778	A	A	A	A	A	A	A	A	A	A	A	A	B	A	A	B	B	U	A	A	A	A	B	A	B	A	B	U	A	B	A	B	A	A	A	B	A	A	A	A	A	A	A	A
chrA07	21797132	55.099	2		Bn-A07-p19977445	A	A	A	A	A	A	A	B	A	A	A	A	B	U	A	B	B	B	A	A	A	A	B	A	B	A	B	B	A	B	A	B	A	A	A	B	A	A	A	U	A	A	A	A
chrA07	21988297	115.086	3		Bn-A07-p20231605	A	A	B	A	A	B	B	B	B	A	A	A	A	A	A	B	B	A	B	B	B	U	B	B	B	A	B	A	B	B	B	B	B	B	A	B	B	B	A	A	A	B	B	B
chrA07	19901850	129.606	2		Bn-A07-p18049440	A	U	B	A	A	B	B	B	B	A	A	U	B	A	A	B	B	A	B	B	B	B	B	B	B	A	B	A	B	B	B	B	B	B	A	B	B	B	A	A	A	B	B	B
chrA07	19464629	133.109	2		Bn-A07-p17587315	A	U	B	A	A	B	B	B	B	A	A	B	B	A	A	B	B	B	B	B	B	B	B	B	B	A	B	A	B	B	B	B	B	B	U	B	B	B	A	A	A	B	B	B
chrA07	19231763	134.432	1		Bn-A07-p17339463	A	U	B	A	A	B	B	B	B	A	A	B	B	A	A	B	B	B	B	B	B	B	B	B	B	A	B	A	B	B	B	B	B	B	U	B	B	B	A	A	A	B	B	B
chrA07	19070043	134.605	8		Bn-A07-p17153938	A	U	B	A	A	B	B	B	B	A	B	B	B	A	A	B	B	B	B	B	B	B	B	B	B	A	B	A	B	B	B	B	B	B	U	B	B	B	A	A	A	B	B	B
chrA07	17996403	136.451	13		Bn-A07-p16095589	A	A	B	A	A	B	B	B	B	A	B	U	B	A	A	B	B	U	B	B	B	B	B	B	B	A	B	A	B	B	B	B	B	B	U	B	B	B	A	A	A	B	B	B
chrA07	18866654	137.146	26		Bn-A07-p16946173	A	A	B	A	A	B	B	B	B	A	B	A	B	A	A	B	B	A	B	B	B	B	B	B	B	A	B	A	B	B	B	B	B	B	A	B	B	B	A	A	A	B	B	B
chrA07	17841407	138.327	2		Bn-A07-p15949460	A	A	B	A	A	B	B	B	B	A	B	U	B	A	A	B	B	A	B	B	B	A	B	B	B	A	B	A	B	B	B	B	B	B	U	B	B	B	A	A	A	B	B	B
chrA07	18450463	138.946	20		Bn-A07-p16469173	A	A	B	A	A	B	B	B	B	A	B	A	B	A	A	B	B	A	B	B	B	A	B	B	B	A	B	A	B	B	B	B	B	B	B	B	B	B	A	A	A	B	B	B
chrA07	19286751	140.145	10		Bn-A07-p17388536	A	A	B	A	A	B	B	B	B	A	A	A	B	A	A	B	B	A	B	B	B	B	B	B	B	A	B	A	B	B	B	B	B	B	U	B	B	B	A	A	A	B	B	B
chrA07	19475647	140.758	8		Bn-A07-p17593695	A	A	B	A	A	B	B	B	B	A	A	U	B	A	A	B	B	A	B	B	B	B	B	B	B	A	B	A	B	B	B	B	B	B	U	B	B	B	A	A	A	B	B	B
chrA07	23561005	142.969	4		Bn-scaff_24104_1-p386708	A	A	B	A	B	B	B	B	B	A	A	A	B	A	A	B	B	A	B	B	B	A	B	B	B	A	B	A	B	B	B	B	B	B	B	B	B	B	A	A	A	B	B	B
chrA07	23290983	143.725	34		Bn-A07-p21837742	A	A	B	A	B	B	B	B	B	A	A	A	B	A	A	B	B	A	B	B	B	A	B	B	B	A	B	A	B	B	B	B	B	B	B	B	B	B	A	A	A	B	B	B
chrA07	22569199	144.317	8		Bn-A07-p21019499	A	A	B	A	A	B	B	B	B	A	A	A	B	A	A	B	B	A	B	B	B	A	B	B	B	A	B	A	B	B	B	B	B	B	B	B	B	B	A	A	A	B	B	B
chrA07	21798086	144.909	53		Bn-scaff_17799_1-p2577368	A	A	B	A	A	B	B	B	B	A	A	A	B	A	A	B	B	A	B	B	B	A	B	B	B	A	B	A	B	B	B	B	B	B	B	B	B	B	A	A	A	B	B	B
chrA07	21297562	146.092	1		Bn-A07-p19512916	A	A	B	A	A	B	B	B	B	A	A	A	U	A	A	B	B	A	B	B	B	A	B	B	B	A	B	A	B	B	B	B	B	B	B	B	B	B	A	A	A	B	B	B
chrA07	19332013	147.276	2		Bn-A07-p17440585	A	A	B	A	A	B	B	B	B	A	A	A	B	A	A	B	B	A	B	B	B	A	B	B	B	A	B	A	B	B	B	B	B	B	B	B	B	B	A	A	A	B	B	B
chrA07	23264638	156.859	2		Bn-A07-p21808739	A	A	B	A	B	B	B	B	B	A	A	A	B	A	A	B	B	A	B	B	B	A	B	B	B	A	B	A	B	B	B	B	B	B	B	B	B	B	A	A	A	B	B	B
chrA08	9295209	0	5		Bn-A08-p11452221	B	B	B	A	B	B	B	A	B	A	B	A	B	B	B	A	A	B	A	B	A	A	A	B	B	B	A	B	B	B	B	B	B	A	A	A	A	B	B	B	A	B	B	B
chrA08	9509290	0.592	1		Bn-A08-p11667191	B	B	B	A	B	B	B	A	B	A	B	A	B	B	B	A	A	B	A	B	A	A	A	B	B	B	A	B	B	B	B	B	B	A	A	A	A	B	B	B	A	B	B	B
chrA08	10335213	1.775	3		Bn-A08-p12556455	B	B	B	A	B	B	B	A	B	A	B	A	B	B	B	A	A	B	A	B	A	A	A	B	B	B	A	B	B	B	B	B	B	A	A	A	A	B	B	B	A	B	B	B
chrA08	10515702	2.959	13		Bn-A08-p12599446	B	B	B	A	B	B	B	A	B	A	B	A	B	B	B	A	A	B	A	B	A	A	A	B	B	B	A	B	B	B	B	B	B	A	A	A	A	B	B	B	A	B	B	B
chrA08	10716340	3.551	6		Bn-A08-p12940197	B	B	B	A	B	B	B	A	B	A	B	A	B	B	B	A	B	B	A	B	A	A	A	B	B	B	A	B	B	B	B	B	B	A	A	A	A	B	B	B	A	B	B	B
chrA08	10883742	4.143	6		Bn-scaff_17821_1-p119310	B	B	B	A	B	B	B	A	B	A	B	A	B	B	B	A	B	B	A	B	A	A	A	B	B	B	A	B	B	B	B	B	B	A	A	A	A	B	B	B	A	B	B	B
chrA08	10968003	4.734	9		Bn-A08-p13221380	B	B	B	A	B	B	B	A	B	A	B	A	B	B	B	A	B	B	A	B	A	A	A	B	B	B	A	B	B	B	B	B	B	A	A	A	A	B	B	B	A	B	B	B
chrA08	11061287	5.326	2		Bn-A08-p13294859	B	B	B	A	B	B	B	A	B	A	B	A	B	B	B	A	B	B	A	B	A	A	A	B	B	B	A	B	B	B	B	B	B	A	A	A	A	B	B	B	A	B	B	B
chrA08	11088402	5.918	6		Bn-A08-p13342419	B	B	B	A	B	B	B	A	B	A	B	A	B	B	B	A	B	B	A	B	A	A	A	B	B	B	A	B	B	B	B	B	B	A	A	A	A	B	B	B	A	B	B	B
chrA08	11126519	6.51	11		Bn-A08-p13382119	B	B	B	A	B	B	B	A	B	A	B	A	B	B	B	A	B	B	A	B	A	A	A	B	B	B	A	B	B	B	B	B	B	A	A	A	A	B	B	B	A	B	B	B
chrA08	11301695	7.101	26		Bn-A08-p13538895	B	B	B	A	B	B	B	A	B	A	B	A	B	B	B	A	B	B	A	B	A	A	A	B	B	B	A	B	B	B	B	B	B	A	A	A	A	B	B	B	A	B	B	B
chrA08	11635179	8.877	14		Bn-scaff_18559_1-p248231	B	B	B	A	B	B	B	A	B	A	B	A	B	B	B	A	B	B	A	B	A	A	A	B	B	B	A	B	B	B	B	B	B	A	A	A	A	B	B	B	A	B	B	B
chrA08	12213515	12.822	4		Bn-A08-p14512862	B	B	B	A	B	B	B	A	B	A	B	A	B	B	B	A	B	B	A	B	A	A	A	B	B	B	A	B	B	B	B	B	B	A	A	A	A	B	B	B	A	B	B	B
chrA08	12313881	14.605	35		Bn-A08-p14750320	B	B	B	A	B	B	B	A	B	A	B	A	B	B	B	A	B	B	A	B	A	A	A	B	B	B	A	B	B	B	B	B	B	A	A	A	A	B	B	B	A	B	B	B
chrA08	12513715	15.205	4		Bn-A08-p14980805	B	B	B	A	B	B	B	A	B	A	B	A	B	B	B	A	B	B	A	B	A	A	A	B	B	B	A	B	B	B	B	B	B	A	A	A	A	B	B	B	A	B	B	B
chrA08	12889609	16.388	2		Bn-A08-p15322011	B	B	B	A	B	B	B	A	B	A	B	A	B	A	B	A	B	B	A	B	A	A	A	B	B	B	A	B	B	B	A	B	B	A	A	A	A	B	B	B	A	B	B	B
chrA08	13150159	16.98	20		Bn-A08-p15619709	B	B	B	A	B	B	B	A	B	A	B	A	B	A	B	A	B	B	A	B	A	A	A	B	B	B	A	B	B	B	A	B	B	A	A	A	A	B	B	B	A	B	B	B
chrA08	13415799	18.546	8		Bn-A08-p15952558	B	B	B	A	B	B	B	A	B	A	B	A	B	A	B	A	B	B	A	B	A	A	A	B	B	B	A	B	B	B	A	B	B	B	A	A	A	A	B	B	A	B	B	B
chrA08	13488600	19.347	4		Bn-A08-p16028375	B	B	B	A	B	B	B	A	B	A	B	A	B	A	B	A	B	B	A	B	A	A	A	B	B	B	A	B	B	A	A	B	B	B	A	A	A	A	B	B	A	B	B	B
chrA08	13664477	19.939	11		Bn-A08-p16201029	B	B	B	A	B	B	B	A	B	A	B	A	B	A	B	A	B	B	A	B	A	A	A	B	B	B	A	B	B	A	A	B	B	B	A	A	A	A	B	B	A	A	B	B
chrA08	13793438	20.531	7		Bn-A08-p16328281	B	B	B	A	B	B	B	A	B	A	B	A	B	A	B	A	B	B	A	B	A	A	A	B	B	B	A	B	B	A	A	B	B	B	A	A	A	A	B	B	A	A	B	B
chrA08	13985460	21.123	10		Bn-A08-p16521179	B	B	B	A	B	B	B	A	B	A	B	A	B	A	B	A	B	B	A	B	A	A	A	B	B	B	A	B	B	A	A	B	B	B	A	A	A	A	B	B	A	A	B	B
chrA08	14245141	24.679	5		Bn-scaff_17440_1-p289918	B	B	B	A	B	B	B	A	B	A	B	A	B	A	B	A	B	B	B	B	A	A	A	B	B	B	A	B	B	A	A	B	B	B	A	A	A	A	B	B	A	A	B	B
chrA08	14316928	25.863	2		Bn-A08-p16842690	B	B	B	A	B	B	B	A	B	A	B	A	B	A	B	A	B	B	B	B	A	A	A	B	B	B	A	B	B	A	A	B	B	B	A	A	A	A	B	B	A	A	B	B
chrA08	14376372	26.454	1		Bn-A08-p16895440	B	B	B	A	B	B	B	A	B	A	B	A	B	A	B	A	B	B	B	B	A	A	A	B	B	B	A	B	B	A	A	B	B	B	A	A	A	A	B	B	A	A	B	B
chrA08	14534248	27.638	7		Bn-A08-p17062689	B	B	B	A	B	B	B	A	B	A	B	A	B	A	B	A	B	B	B	B	A	A	A	B	B	B	A	B	B	A	A	A	B	B	A	A	A	A	B	B	A	A	B	B
chrA08	14689285	28.822	5		Bn-A08-p17202745	B	B	B	A	B	B	B	A	B	A	B	A	B	A	B	A	B	B	B	B	A	A	A	B	B	B	A	B	B	A	A	A	B	B	A	A	A	A	B	B	A	A	B	B
chrA08	14826295	31.19	5		Bn-scaff_20790_1-p268409	A	A	B	A	B	B	B	A	B	A	B	A	B	A	A	A	B	B	B	B	A	A	A	B	B	B	A	B	B	A	A	A	B	B	A	A	A	A	B	B	A	A	B	B
chrA08	15023058	31.782	1		Bn-A08-p17570589	A	A	B	A	B	B	B	A	B	A	B	A	B	A	A	A	B	B	B	B	A	A	A	B	B	B	A	B	B	A	A	A	B	B	A	A	A	A	B	B	A	A	B	B
chrA08	15164225	32.374	4		Bn-A08-p17721455	A	A	B	A	B	B	B	A	B	A	B	A	B	A	A	A	B	B	B	B	A	A	A	B	B	B	A	B	B	A	A	A	B	B	A	A	A	A	B	B	A	A	B	B
chrA08	15302984	33.557	9		Bn-A08-p17849621	A	A	B	A	B	B	B	A	B	A	B	A	B	A	A	A	B	B	B	B	A	A	A	B	B	B	A	B	B	A	A	A	B	B	A	A	A	A	B	B	A	A	B	B
chrA08	16511538	47.519	2		Bn-A08-p19173201	A	A	B	A	B	B	B	B	B	A	A	B	B	B	A	A	B	B	B	B	A	A	A	B	B	B	A	B	B	A	A	A	B	B	B	A	B	A	B	B	A	A	B	B
chrA08	16393709	47.781	1		Bn-A08-p19056545	A	A	B	A	B	B	B	B	B	A	A	B	B	B	A	A	B	B	B	B	A	A	A	B	B	B	A	B	B	A	A	A	B	B	B	A	B	A	B	B	A	A	B	B
chrA08	16537757	48.11	2		Bn-A08-p19198891	A	A	B	A	B	B	B	B	B	A	A	B	B	B	A	A	B	B	B	B	A	A	A	B	B	B	A	B	B	A	A	A	B	B	B	A	B	A	B	B	A	A	B	B
chrA08	16600187	48.702	1		Bn-A08-p19261458	A	A	B	A	B	B	B	B	B	A	A	B	B	B	A	A	B	B	B	B	A	A	A	B	B	B	A	B	B	A	A	A	B	B	B	A	B	A	B	B	A	A	B	B
chrA08	16623998	49.294	1		Bn-A08-p19284258	A	A	B	A	B	B	B	B	B	A	A	B	B	B	A	A	B	B	B	B	A	A	A	B	A	B	A	B	B	A	A	A	B	B	B	A	B	A	B	B	A	A	B	B
chrA08	16720846	49.886	3		Bn-A08-p19363491	A	A	B	A	B	B	B	B	B	A	A	B	B	B	A	A	B	B	B	B	A	A	A	B	A	B	A	B	B	A	A	A	B	B	B	A	B	A	B	B	A	A	B	B
chrA08	16803479	51.662	2		Bn-A08-p19428204	A	A	B	A	B	B	B	B	B	A	A	B	B	B	A	A	B	B	B	B	A	A	A	B	A	A	A	B	B	A	A	A	B	B	B	A	B	A	B	B	A	A	B	B
chrA08	17007110	54.03	3		Bn-A08-p19676751	A	A	B	A	B	B	B	B	B	A	A	B	B	B	A	A	B	B	B	B	A	A	A	B	A	A	A	B	B	A	A	A	B	B	B	A	B	A	B	B	A	B	B	B
chrA08	17079632	54.622	5		Bn-A08-p19757192	A	A	B	A	B	B	B	B	B	A	A	B	B	B	A	A	B	B	B	B	A	A	A	B	A	A	A	B	B	A	A	A	B	B	B	A	B	A	B	B	B	B	B	B
chrA08	17270363	55.214	22		Bn-A08-p19983972	A	A	B	A	B	B	B	B	B	A	A	B	B	B	A	A	B	B	B	B	A	A	A	B	A	A	A	B	B	A	A	A	B	B	B	A	B	A	B	B	B	B	B	B
chrA08	17379334	55.805	5		Bn-A08-p20106099	A	A	B	A	B	B	B	B	B	A	A	B	B	B	A	A	B	B	B	B	A	A	A	B	A	A	A	B	B	A	A	A	B	B	B	A	B	A	B	B	B	B	B	B
chrA08	17449854	56.397	2		Bn-A08-p20244218	A	A	B	A	B	B	B	B	B	A	A	B	B	B	A	A	B	B	B	B	A	A	A	B	A	A	A	B	B	A	A	A	B	B	B	A	B	A	B	B	B	B	B	B
chrA08	17510273	56.989	5		Bn-A08-p20294693	A	A	B	A	B	B	B	B	B	A	A	B	B	B	A	A	B	B	B	B	A	A	A	B	A	A	A	B	B	A	A	A	B	B	B	B	B	A	B	B	B	B	B	B
chrA08	17667761	58.173	1		Bn-A05-p8245454	A	A	B	A	B	B	B	B	B	A	A	B	A	B	A	A	B	B	B	B	A	A	A	B	A	A	A	B	B	A	A	A	B	B	B	B	B	A	B	B	B	B	B	B
chrA08	17729839	58.764	7		Bn-A05-p8322435	A	A	B	A	B	B	B	B	B	A	A	B	A	B	A	A	B	A	B	B	A	A	A	B	A	A	A	B	B	A	A	A	B	B	B	B	B	A	B	B	B	B	B	B
chrA08	17788529	59.948	1		Bn-A08-p20319696	A	A	B	A	A	B	B	B	B	A	A	B	A	B	A	A	B	A	B	B	A	A	A	B	A	A	A	B	B	A	A	A	B	B	B	B	B	A	B	B	B	B	B	B
chrA08	17819257	61.132	3		Bn-Scaffold003510-p371	A	A	B	A	A	B	A	B	B	A	A	B	A	B	A	A	B	A	B	B	A	A	A	B	A	A	A	B	B	A	A	A	B	B	B	B	B	A	B	B	B	B	B	B
chrA08	17872821	61.723	2		Bn-A08-p20395388	A	A	B	A	A	B	A	B	B	A	A	B	A	B	A	A	B	A	B	B	A	A	A	B	A	A	A	B	B	A	A	A	B	B	B	B	B	A	B	B	B	B	B	B
chrA08	18026339	62.315	14		Bn-A08-p20546044	A	A	B	A	A	B	A	B	B	A	A	B	A	B	A	A	B	A	B	B	A	A	A	B	A	A	A	B	B	A	A	A	B	B	B	B	B	A	B	B	B	B	B	B
chrA08	18861278	67.063	2		Bn-A08-p20855631	A	A	A	A	A	B	A	B	B	A	A	B	A	B	A	A	B	A	B	B	A	B	A	B	A	A	A	B	B	A	A	A	B	B	B	B	B	A	B	B	B	B	B	B
chrA08	18762750	68.247	6		Bn-A08-p20950199	A	A	A	A	A	B	A	B	B	A	A	B	A	B	A	A	B	A	B	B	A	B	A	B	A	A	A	B	B	A	A	A	B	B	B	B	B	A	B	B	B	B	B	B
chrA08	18441223	71.407	2		Bn-A08-p21283562	A	A	A	A	A	B	A	B	B	A	A	B	A	B	A	A	B	A	B	B	A	B	A	B	A	A	A	B	B	B	A	A	A	B	B	B	B	A	B	B	B	B	A	B
chrA09	131598	0	2		Bn-A09-p739088	A	A	B	A	A	A	A	B	A	A	B	A	A	B	A	A	A	B	A	A	A	B	A	A	A	A	A	A	B	B	B	U	B	A	B	A	A	B	B	A	B	B	B	B
chrA09	117358	1.26	2		Bn-A09-p757653	A	A	B	A	A	A	A	B	A	A	B	A	A	B	A	A	A	B	A	A	A	B	A	A	A	A	A	A	B	B	B	B	B	A	B	A	A	B	B	A	B	B	B	B
chrA09	219269	3.099	8		Bn-A09-p433176	A	A	B	A	A	A	A	B	A	A	B	A	A	B	A	A	A	B	A	A	A	B	A	A	A	A	A	A	B	B	B	B	B	A	B	A	A	B	B	A	B	B	B	B
chrA09	565946	3.928	13		Bn-scaff_15783_1-p273092	A	A	B	A	A	A	A	B	A	A	B	A	A	B	A	A	A	B	A	A	A	B	A	A	A	A	A	A	B	B	B	B	B	A	B	A	A	B	B	A	B	B	B	B
chrA09	802021	6.227	9		Bn-A01-p26966407	A	A	B	A	A	A	A	B	A	A	B	A	A	B	A	A	A	B	A	A	A	B	A	A	A	A	A	A	B	B	B	B	B	A	B	A	A	B	B	A	B	B	B	B
chrA09	799092	7.432	5		Bn-A01-p26969210	A	A	B	A	A	A	A	B	A	A	B	A	A	B	A	A	A	B	A	A	A	B	A	A	A	A	A	A	B	B	B	B	B	A	B	A	A	B	B	A	B	B	B	B
chrA09	896421	8.068	5		Bn-A01-p26866541	A	A	B	A	A	A	A	B	A	A	B	A	A	B	A	A	A	B	A	A	A	B	A	A	A	A	A	A	B	B	B	B	B	A	B	A	A	B	B	A	B	B	B	B
chrA09	2453416	16.461	3		Bn-A01-p9147096	A	A	B	A	A	A	A	U	A	A	A	A	A	B	A	A	A	A	A	A	A	B	B	A	A	A	A	A	B	B	B	A	A	A	B	A	A	B	B	B	B	B	A	A
chrA09	2370887	17.72	4		Bn-A09-p1558529	A	A	B	A	A	A	A	B	A	A	A	A	A	B	A	A	A	B	A	A	A	B	B	A	A	A	A	A	B	B	B	A	A	A	B	A	A	B	B	B	B	B	A	A
chrA09	3722809	25.519	6		Bn-A09-p4347835	A	A	B	A	A	A	A	B	A	A	A	A	A	B	A	A	A	B	A	A	A	B	B	A	A	A	A	A	B	A	B	A	A	A	B	A	B	B	B	B	B	A	A	A
chrA09	3790333	27.295	1		Bn-A09-p4207679	A	A	B	A	A	A	A	B	A	A	A	A	A	B	A	A	A	B	A	A	A	B	B	A	A	A	B	A	B	A	B	A	A	A	B	A	B	B	B	B	B	A	A	A
chrA09	3791743	27.886	1		Bn-A09-p4206179	A	A	B	A	A	A	A	B	A	A	A	A	A	B	A	A	A	B	A	A	A	B	B	A	A	A	B	A	B	A	B	A	A	A	B	A	B	B	B	B	B	A	A	A
chrA09	3835076	29.07	2		Bn-A09-p4163474	A	A	B	A	A	A	A	B	A	A	A	A	A	B	A	A	A	B	A	A	A	B	B	A	A	A	B	A	B	A	B	A	A	B	B	A	B	B	B	B	B	A	A	A
chrA09	3999752	31.439	2		Bn-A09-p3994064	A	A	B	A	B	A	A	B	A	A	A	A	A	B	A	A	A	B	B	A	A	B	B	A	A	A	B	A	B	A	B	A	A	B	B	A	B	B	B	B	B	A	A	A
chrA09	4058445	32.03	4		Bn-A09-p3940412	A	A	B	A	B	A	A	B	A	A	A	A	A	B	A	A	A	B	B	A	A	B	B	A	A	A	B	A	B	A	B	A	A	B	B	A	B	B	A	B	B	A	A	A
chrA09	4572035	32.622	3		Bn-A09-p4652268	A	A	B	A	B	A	A	B	A	A	A	A	A	B	A	A	A	B	B	A	A	B	B	A	A	A	B	A	B	A	B	A	A	B	B	A	B	B	A	B	B	A	A	A
chrA09	8095204	47.871	26		Bn-A09-p8828707	A	A	A	B	B	A	A	B	A	B	A	B	A	B	A	A	A	B	B	A	A	A	B	A	A	A	B	A	B	A	B	A	A	B	B	A	A	B	A	B	A	A	A	B
chrA09	8414710	48.463	2		Bn-A09-p9325966	A	A	A	B	B	A	A	B	B	B	A	B	A	B	A	A	A	B	B	A	A	A	B	A	A	A	B	A	B	A	B	A	A	B	B	A	A	B	A	B	A	A	A	B
chrA09	8442444	49.646	1		Bn-A09-p9354510	A	A	A	B	B	A	A	B	B	B	A	B	A	B	A	A	A	B	B	A	A	A	B	A	A	A	B	A	B	A	B	A	A	B	B	A	A	B	A	B	A	A	A	B
chrA09	8717445	50.238	2		Bn-scaff_18839_1-p1075302	A	A	A	B	B	A	A	B	B	B	A	B	A	B	A	A	B	B	B	A	A	A	B	A	A	A	B	A	B	A	B	A	A	B	B	A	A	B	A	B	A	A	A	B
chrA09	8876514	50.83	4		Bn-A09-p9845028	A	A	A	B	B	A	A	B	B	B	A	B	A	B	A	A	B	B	B	A	A	A	B	A	A	A	B	A	B	A	B	A	A	B	B	A	A	B	A	B	A	A	A	B
chrA09	9008844	51.422	7		Bn-A09-p10024669	A	A	A	B	B	A	A	B	B	B	A	B	A	B	A	A	B	B	B	A	A	A	B	A	A	A	B	A	B	A	B	A	A	B	B	A	A	B	A	B	A	A	A	B
chrA09	9253944	54.381	7		Bn-A09-p10176936	A	A	A	B	B	A	A	B	B	B	A	B	A	B	A	A	B	B	B	A	A	A	B	A	A	A	B	A	B	A	A	A	A	B	B	A	A	B	A	B	A	A	A	B
chrA09	9228142	56.157	14		Bn-A09-p14132945	A	A	A	B	B	A	A	B	B	B	A	B	A	B	A	B	B	B	B	A	A	A	B	A	B	A	B	A	B	A	A	A	A	B	B	A	A	B	A	B	A	A	A	B
chrA09	10163521	56.749	22		Bn-A09-p13587429	A	A	A	B	B	A	A	B	B	B	A	B	A	B	A	B	B	B	B	A	A	A	B	A	B	A	B	A	B	A	A	A	A	B	B	A	A	B	A	B	A	A	A	B
chrA09	10773858	57.34	7		Bn-A09-p12913174	A	A	A	B	B	A	A	B	B	B	A	B	A	B	A	B	B	B	B	A	A	A	B	A	B	A	B	A	B	A	A	A	A	B	B	A	A	B	A	B	A	A	A	B
chrA09	10946657	58.524	7		Bn-A09-p16639867	A	A	A	B	B	A	A	B	B	B	A	B	A	B	A	B	B	A	B	A	A	A	B	A	B	A	B	A	B	A	A	A	A	B	B	A	A	B	A	B	A	A	A	B
chrA09	12876318	63.272	4		Bn-A09-p17035876	A	A	A	B	B	A	A	B	B	B	A	B	A	B	A	B	B	A	B	A	A	A	B	A	B	A	B	A	B	A	A	A	A	B	B	A	A	B	A	A	A	A	A	B
chrA09	13428269	63.864	30		Bn-A09-p17669440	A	A	A	B	B	A	A	B	B	B	A	B	A	B	A	B	B	A	B	A	A	A	B	A	B	A	B	A	B	A	A	A	A	B	B	A	A	B	A	A	A	A	A	B
chrA09	14774471	64.456	48		Bn-A08-p9699333	A	A	A	B	B	A	A	B	B	B	A	B	A	B	A	B	B	A	B	A	A	A	B	A	B	A	B	A	B	A	A	A	A	B	B	A	A	B	A	A	A	A	A	B
chrA09	16415675	65.048	152		Bn-A09-p19667700	A	A	A	B	B	A	A	B	B	B	A	B	A	B	A	B	B	A	B	A	A	A	B	A	B	A	B	A	B	A	A	A	A	B	B	A	A	B	A	A	A	A	A	B
chrA09	17155449	65.639	28		Bn-A09-p20156878	A	A	A	B	B	A	A	B	B	B	A	B	A	B	A	B	B	A	B	A	A	A	B	A	B	A	B	A	B	A	A	A	A	A	B	A	A	B	A	A	A	A	A	B
chrA09	17505981	66.231	18		Bn-A09-p20569783	A	A	A	B	B	A	A	B	B	B	A	B	A	B	A	B	B	A	B	A	A	A	B	A	B	A	B	A	B	A	A	A	A	A	B	A	A	B	A	A	A	A	A	B
chrA09	19320999	69.768	11		Bn-A09-p21931377	A	A	A	B	B	A	A	B	B	B	A	B	A	B	A	B	B	A	B	A	A	A	B	A	B	A	B	A	B	A	A	A	A	A	B	A	A	B	A	A	A	A	A	B
chrA09	21511795	75.114	3		Bn-A09-p23144404	A	A	B	B	B	A	A	B	B	B	A	B	A	B	A	B	B	A	A	A	A	A	B	B	B	A	B	A	B	A	A	A	A	A	B	A	A	B	A	A	A	A	A	B
chrA09	21588774	75.706	7		Bn-A09-p23221438	A	A	B	B	B	A	A	B	B	B	A	B	A	B	A	B	B	A	A	A	A	A	B	B	B	A	B	A	B	A	A	A	A	A	B	A	A	B	A	A	A	A	A	B
chrA09	21725730	76.298	4		Bn-A09-p23331742	A	A	B	B	B	A	A	B	B	B	A	B	A	B	A	B	B	A	A	A	A	A	B	B	B	A	B	A	B	A	A	A	A	A	B	A	A	B	A	A	A	A	A	B
chrA09	21778258	76.889	12		Bn-A09-p23379304	A	A	B	B	B	A	A	B	B	B	A	B	A	B	A	B	B	A	A	A	A	A	B	B	B	A	B	A	B	A	A	A	A	A	B	A	A	B	A	A	A	A	A	B
chrA09	22128569	78.073	17		Bn-A09-p23756115	A	A	B	B	B	A	A	B	B	B	A	B	A	B	A	B	B	A	A	A	A	A	B	B	B	A	B	A	B	A	A	A	A	A	B	A	A	B	A	A	A	A	A	B
chrA09	22226764	78.665	3		Bn-A09-p23861045	A	A	B	B	B	A	A	B	B	B	A	B	A	B	A	B	B	A	A	A	A	A	B	B	B	A	B	A	B	A	A	A	A	A	B	A	A	B	A	A	A	A	A	B
chrA09	22313946	79.256	17		Bn-A09-p24003969	A	A	B	B	B	A	A	B	B	B	A	B	A	B	A	B	B	A	A	A	A	A	B	B	B	A	B	A	B	A	A	A	A	A	B	A	A	B	A	A	A	A	A	B
chrA09	23363148	82.813	24		Bn-A09-p25319349	A	A	B	B	B	A	A	B	B	B	A	B	A	B	A	B	B	A	A	A	A	B	B	B	B	A	B	A	B	A	A	A	A	A	B	A	A	B	A	A	A	A	A	B
chrA09	23821854	83.994	20		Bn-A09-p25736905	A	A	B	B	B	A	A	B	B	B	A	B	A	B	A	B	B	A	A	A	A	B	A	B	B	A	B	A	B	A	A	A	A	A	B	A	A	B	A	A	A	A	A	B
chrA09	24422538	87.55	2		Bn-A09-p26347709	A	A	B	B	B	A	A	B	B	B	B	B	A	B	A	B	B	A	A	A	A	B	A	B	B	A	B	A	B	B	A	A	A	A	B	A	A	B	A	A	A	A	A	B
chrA09	24525836	88.734	1		Bn-A09-p26456605	A	A	B	B	B	A	A	B	B	B	B	B	A	B	A	B	B	A	A	A	A	B	A	B	B	A	B	A	B	B	A	A	A	A	B	A	A	B	A	A	A	A	A	B
chrA09	24696720	89.917	18		Bn-A09-p26637002	A	A	B	B	B	A	A	B	B	B	B	B	A	B	A	B	B	A	A	A	A	B	A	B	B	A	B	A	B	B	A	A	A	A	B	A	A	B	A	A	A	A	A	B
chrA09	25108963	91.1	3		Bn-A09-p27108615	A	A	B	B	B	A	A	B	B	B	B	B	A	B	A	B	B	A	A	A	A	B	A	B	A	A	B	A	B	B	A	A	A	A	B	A	A	B	A	A	A	A	A	B
chrA09	25563821	94.062	18		Bn-A09-p27642842	A	A	B	B	B	A	A	B	B	B	B	B	A	B	A	B	B	A	A	A	A	B	A	B	A	A	B	A	B	B	A	A	A	A	B	A	A	B	A	A	A	A	A	B
chrA09	25756635	94.653	5		Bn-A09-p27830289	A	A	B	B	B	A	A	B	B	B	B	B	A	B	A	B	B	A	A	A	A	B	A	B	A	A	B	A	B	B	A	A	A	A	B	A	A	B	A	A	A	A	A	B
chrA09	25815419	95.837	4		Bn-A09-p27886551	A	A	B	B	B	A	A	B	B	B	B	B	A	B	A	B	B	A	A	A	A	B	A	B	A	A	B	A	B	B	A	A	B	A	B	A	A	B	A	A	A	A	B	B
chrA09	25872439	96.429	14		Bn-A09-p27944522	A	A	B	B	B	A	A	B	B	B	B	B	A	B	A	B	B	A	A	A	A	B	A	B	A	A	B	A	B	B	A	A	B	A	B	A	A	B	A	A	A	A	B	B
chrA09	26064073	97.031	19		Bn-A09-p28142685	A	A	B	B	B	A	A	A	B	B	B	B	A	B	A	B	B	A	A	A	A	B	A	B	A	A	B	A	B	B	A	A	B	A	B	A	A	B	A	A	A	A	B	B
chrA09	26211774	97.632	5		Bn-A09-p28302787	A	A	B	B	B	A	A	A	B	B	B	B	A	B	A	B	B	A	A	A	A	B	A	B	A	A	B	A	B	B	A	A	B	A	B	A	A	B	A	A	A	A	B	B
chrA09	26508426	98.223	4		Bn-A09-p28603202	A	A	B	B	B	A	A	A	B	B	B	B	A	B	A	B	A	A	A	A	A	B	A	B	A	A	B	A	B	B	A	A	B	A	B	A	A	B	A	A	A	A	B	B
chrA09	26617324	98.815	6		Bn-A09-p28681656	A	A	B	B	B	A	A	A	B	B	B	B	A	B	A	B	A	A	A	A	A	B	A	B	A	A	B	A	B	B	A	A	B	A	B	A	A	B	A	A	A	A	B	B
chrA09	26661612	99.407	3		Bn-A09-p28723813	A	A	B	B	B	A	A	A	B	B	B	B	A	B	A	B	A	A	A	A	A	B	A	B	A	A	B	A	B	B	A	A	B	A	B	A	A	B	A	A	A	A	B	B
chrA09	26847602	101.178	5		Bn-A09-p28918272	A	A	B	B	B	A	A	A	B	B	B	A	A	B	A	B	A	A	A	A	A	B	A	B	A	A	B	A	B	B	A	A	B	A	B	A	A	B	A	A	A	B	B	B
chrA09	27070245	101.77	23		Bn-scaff_16361_1-p2265584	A	A	B	B	B	A	A	A	B	B	B	A	A	B	A	B	A	A	B	A	A	B	A	B	A	A	B	A	B	B	A	A	U	A	B	A	A	B	A	A	A	B	B	B
chrA09	29713276	113.208	5		Bn-A09-p5132918	A	A	B	B	A	A	A	A	B	B	B	A	A	B	A	B	A	A	B	A	A	B	A	B	A	A	A	A	B	B	B	A	B	A	B	B	A	B	A	A	A	B	B	B
chrA09	31707923	119.132	3		Bn-A09-p34469671	A	A	B	B	A	B	A	A	B	B	B	A	A	B	A	B	A	A	B	A	A	B	A	B	A	A	A	A	B	B	B	A	B	A	A	B	A	B	A	A	A	B	B	B
chrA09	32375938	120.315	1		Bn-A09-p35162641	A	A	B	B	A	B	A	A	B	B	B	A	A	B	A	B	A	A	B	A	A	B	A	B	A	A	A	A	B	B	B	A	B	A	A	B	A	B	B	A	A	B	B	B
chrA09	32408705	122.113	1		Bn-A09-p35278018	A	A	B	B	A	B	U	A	B	B	B	A	A	B	A	B	A	A	A	A	A	B	A	B	A	A	A	A	B	B	B	A	B	A	A	B	A	B	B	A	A	B	B	B
chrA09	32518603	123.317	8		Bn-A09-p35372226	A	A	B	B	A	B	U	A	B	B	B	A	A	B	A	B	A	U	B	A	A	B	A	B	A	A	A	A	B	B	B	A	B	A	A	B	A	B	B	A	A	B	B	B
chrA09	33421799	125.375	11		Bn-A09-p36410312	A	A	B	B	A	B	U	U	B	B	B	A	A	B	A	B	A	U	B	A	B	B	A	B	A	A	A	A	B	B	B	A	B	A	A	B	A	B	B	A	A	B	B	B
chrA09	2176259	213.688	7		Bn-A09-p1760983	B	B	B	B	B	A	A	B	B	B	A	B	A	A	B	A	A	U	B	A	B	B	A	A	B	A	A	A	B	B	B	U	A	A	B	A	B	A	A	A	B	B	A	A
chrA09	2472865	214.467	1		Bn-A01-p9125819	B	B	B	B	B	A	A	B	B	B	A	B	A	A	B	A	A	U	B	A	B	B	A	A	B	A	A	A	B	B	B	B	A	A	B	A	B	A	A	A	B	B	A	A
chrA09	2226872	216.546	20		Bn-A09-p1699131	B	B	B	B	B	A	A	B	B	B	A	B	A	A	B	A	A	U	B	A	B	B	A	A	B	A	A	A	B	B	B	A	A	A	B	A	B	A	A	A	B	B	A	A
chrA09	3134941	217.579	6		Bn-A09-p3234323	B	B	B	B	B	A	A	B	B	B	A	B	A	A	B	A	A	U	B	A	B	B	A	A	B	A	A	A	B	B	B	A	A	A	B	A	B	A	A	A	B	B	A	A
chrA09	2973454	219.573	1		Bn-A09-p3053532	B	B	B	B	B	A	A	A	B	B	A	B	A	A	B	A	A	A	B	A	B	B	A	A	B	A	A	A	B	B	B	A	A	A	B	A	B	A	A	A	B	B	A	A
chrA09	2944505	220.593	3		Bn-A09-p3024539	B	B	B	B	B	A	A	A	B	B	A	B	A	A	B	A	A	A	B	A	B	B	A	A	B	A	A	A	B	B	B	A	A	A	B	A	B	A	A	A	B	B	A	A
chrA10	289706	0	39		Bn-A10-p4575458	A	A	B	B	B	A	A	A	A	A	A	A	A	B	A	A	A	B	A	B	A	A	A	A	A	A	B	A	B	B	A	B	A	A	B	A	A	A	A	B	B	A	A	A
chrA10	751617	1.184	10		Bn-A10-p4114477	A	A	B	B	B	A	A	A	A	A	A	A	A	B	A	A	A	B	A	B	A	A	A	A	A	A	B	A	B	B	A	B	A	A	B	A	A	A	A	B	B	A	A	A
chrA10	782041	1.776	3		Bn-A10-p4079529	A	A	B	B	B	A	A	A	A	A	A	A	A	B	A	A	A	B	A	B	A	A	A	A	A	A	B	A	B	B	A	B	A	A	B	A	A	A	A	B	B	A	A	A
chrA10	855742	2.367	1		Bn-A10-p3988046	A	A	B	B	B	A	A	A	A	A	A	A	A	B	A	A	A	B	A	B	A	A	A	A	A	A	B	A	B	B	A	B	A	A	B	A	A	A	A	B	B	A	A	A
chrA10	1009400	2.959	8		Bn-scaff_16414_1-p1031719	A	A	B	B	B	A	A	A	A	A	A	A	A	B	A	A	A	B	A	B	A	A	A	A	A	A	B	A	B	B	A	B	A	A	B	A	A	A	A	B	B	A	A	A
chrA10	1559479	5.328	19		Bn-A10-p2292633	A	A	B	B	B	A	A	A	A	A	A	A	A	B	A	A	A	B	A	B	A	A	A	A	A	B	B	A	B	B	A	B	A	A	B	A	A	A	A	B	B	A	A	A
chrA10	2246432	7.696	6		Bn-A10-p1354965	A	A	B	B	B	A	A	A	A	A	A	A	B	B	A	A	A	B	A	B	A	A	A	A	B	B	B	A	B	B	A	B	A	A	B	A	A	A	A	B	B	A	A	A
chrA10	2290565	8.288	1		Bn-A10-p1303093	A	A	B	B	B	A	A	A	A	A	A	A	B	B	A	A	A	B	A	B	A	A	A	A	B	B	B	A	B	B	A	B	A	A	B	A	A	A	A	B	B	A	A	A
chrA10	6329439	9.472	277		Bn-A01-p19110384	A	A	B	B	B	A	A	A	A	A	A	A	B	B	A	A	A	B	A	B	A	A	A	A	B	B	B	A	B	B	A	B	A	A	B	A	A	A	A	B	B	A	A	A
chrA10	5436492	10.063	38		Bn-A10-p5799347	A	A	B	B	B	A	A	A	A	A	A	A	B	B	A	A	A	B	A	B	A	A	A	A	B	B	B	A	B	B	A	B	A	A	B	A	A	A	A	B	B	A	A	A
chrA10	8228819	10.655	7		Bn-A10-p6624071	A	A	B	B	B	A	A	A	A	A	A	A	B	B	A	A	A	B	A	B	A	A	A	A	B	B	B	A	B	B	A	B	A	A	B	A	A	A	A	B	B	A	A	A
chrA10	8352276	11.247	3		Bn-A10-p6743896	A	A	B	B	B	A	A	A	A	A	A	A	B	B	A	A	A	B	A	B	A	A	A	A	B	B	B	A	B	B	A	B	A	A	B	A	A	A	A	B	B	A	A	A
chrA10	8409748	11.839	16		Bn-scaff_16456_1-p570339	A	A	B	B	B	A	A	A	A	A	A	A	B	B	A	A	A	B	A	B	A	A	A	A	B	B	B	A	A	B	A	B	A	A	B	A	A	A	A	B	B	A	A	A
chrA10	8783050	13.607	18		Bn-scaff_16042_1-p98299	A	A	A	B	B	A	A	A	A	A	A	A	B	B	A	A	A	B	A	B	A	A	A	A	B	B	B	A	A	B	A	B	A	A	B	A	A	A	A	B	B	A	A	A
chrA10	9258057	14.199	6		Bn-A10-p7560857	A	A	A	B	B	A	A	A	A	A	A	A	B	B	A	A	A	B	B	B	A	A	A	A	B	B	B	A	A	B	A	B	A	A	B	A	A	A	A	B	B	A	A	A
chrA10	9857670	18.344	1		Bn-A10-p8589353	A	A	A	B	B	A	A	A	A	A	A	A	B	B	A	A	A	B	B	B	A	B	A	A	B	B	B	A	A	B	A	B	A	A	B	A	A	A	A	B	B	A	A	A
chrA10	10412210	20.12	33		Bn-A10-p9010950	A	A	A	B	B	A	A	A	A	A	A	A	B	B	A	A	A	B	B	B	A	B	A	A	B	B	B	A	A	B	A	B	A	A	B	A	A	A	A	B	B	A	A	A
chrA10	10629210	20.712	2		Bn-A10-p9218381	A	A	A	B	B	A	A	A	A	A	A	A	B	B	A	A	A	B	B	B	A	B	A	A	B	B	B	A	A	B	A	A	A	A	B	A	A	A	A	B	B	A	A	A
chrA10	10760851	21.303	3		Bn-A10-p9327975	A	A	A	B	B	A	A	A	A	A	A	A	B	B	A	A	A	B	B	B	A	B	A	A	B	B	B	A	A	B	A	A	A	A	A	A	A	A	A	B	B	A	A	A
chrA10	11025856	22.487	9		Bn-A10-p9607076	A	A	A	B	B	A	A	A	A	A	A	A	B	B	A	A	A	B	B	B	A	B	A	A	B	B	B	A	A	B	A	A	A	A	A	A	A	A	A	B	B	A	A	A
chrA10	11216066	24.263	2		Bn-A10-p9802574	A	A	A	B	B	A	A	A	A	A	A	A	B	B	A	A	A	B	B	B	A	B	A	A	B	B	B	A	A	B	A	A	A	A	A	A	A	A	A	B	B	A	A	A
chrA10	11331175	25.447	5		Bn-A10-p9892016	A	A	A	B	B	A	A	A	A	A	A	A	B	B	A	A	A	B	B	B	A	B	A	A	B	B	B	A	A	B	A	A	A	A	A	A	A	A	A	B	B	A	A	A
chrA10	12399962	31.993	4		Bn-scaff_15576_1-p697886	A	A	A	B	B	B	A	A	A	A	A	B	B	B	A	A	A	A	B	B	A	B	A	A	B	B	B	A	A	B	A	A	A	A	A	A	A	A	A	B	B	B	A	A
chrA10	12436835	33.176	2		Bn-A10-p11075240	A	A	A	B	B	B	A	A	A	A	A	B	B	B	A	A	A	A	B	B	A	B	A	A	B	B	B	A	A	B	A	A	A	A	A	A	A	A	A	B	B	B	A	A
chrA10	12611844	34.952	7		Bn-scaff_20835_1-p2147	A	A	A	B	B	B	A	A	A	A	A	B	B	B	A	A	B	A	B	B	A	B	A	A	B	B	B	A	A	B	A	A	A	A	A	A	A	A	A	B	B	B	A	A
chrA10	12709769	35.544	3		Bn-A10-p11396195	A	A	A	B	B	B	A	A	A	A	A	B	B	B	A	A	B	A	B	B	A	B	A	A	B	B	B	A	A	B	A	A	A	A	A	A	A	A	A	B	B	B	A	A
chrA10	12901942	36.136	2		Bn-A10-p12856990	A	A	A	B	B	B	A	A	A	A	A	B	B	B	A	A	B	A	B	B	A	B	A	A	B	B	B	A	A	B	A	A	A	B	A	A	A	A	A	B	B	B	A	A
chrA10	12995063	36.727	2		Bn-A10-p12958087	A	A	A	B	B	B	A	A	A	A	A	B	B	B	A	A	B	A	B	B	A	B	A	A	B	B	B	A	A	B	A	A	A	B	A	A	A	A	A	B	B	B	A	A
chrA10	13091538	40.284	9		Bn-scaff_16362_1-p815264	B	B	A	B	B	B	A	A	A	A	A	B	B	B	B	A	B	A	B	B	A	U	A	A	B	B	B	A	A	B	A	A	A	B	A	A	B	A	A	B	B	B	A	A
chrA10	13177719	40.876	3		Bn-A10-p13138769	B	B	A	B	B	B	A	A	A	A	A	B	B	B	B	A	B	A	B	B	A	B	A	A	B	B	B	A	A	B	A	A	A	B	A	A	B	A	A	B	A	B	A	A
chrA10	13228518	42.651	5		Bn-A10-p13190230	B	B	A	B	B	B	A	A	A	A	B	B	B	B	B	A	B	A	B	B	A	B	A	A	B	B	B	A	A	B	A	A	A	B	A	A	B	A	A	B	A	B	A	A
chrA10	13259784	43.243	2		Bn-A10-p13230002	B	B	A	B	B	B	A	A	A	A	B	B	B	B	B	A	B	A	B	B	A	B	A	A	B	B	B	A	A	B	A	A	A	B	A	A	B	A	A	U	A	B	A	A
chrA10	13273340	43.835	1		Bn-A10-p13243690	B	B	A	B	B	B	A	A	A	A	B	B	B	B	B	A	B	A	B	B	A	B	A	A	B	B	B	A	A	B	A	A	A	B	A	A	B	A	A	A	A	B	A	A
chrA10	13323011	45.019	4		Bn-A10-p13283073	B	B	A	B	B	B	A	A	A	A	B	B	B	B	B	A	B	A	B	B	A	B	A	A	B	B	B	A	A	B	A	A	A	B	A	A	B	A	A	A	A	B	A	A
chrA10	13432277	45.61	14		Bn-A10-p13387522	B	B	A	B	B	B	A	A	A	A	B	B	B	B	B	A	B	A	B	B	A	B	A	A	B	B	B	A	A	B	A	A	A	B	A	A	B	A	A	A	A	B	A	A
chrA10	13494300	46.794	4		Bn-A10-p13447958	B	B	A	B	B	B	A	A	A	A	B	B	B	B	B	A	B	A	B	B	A	B	A	A	B	B	B	A	A	B	A	A	A	B	A	A	B	A	A	A	A	B	A	A
chrA10	13564901	47.386	3		Bn-A10-p13508970	B	B	A	B	B	B	A	A	A	B	B	B	B	B	B	A	B	A	B	B	A	B	A	A	B	B	B	A	A	B	A	A	A	B	A	A	B	A	A	A	A	B	A	A
chrA10	13834339	50.345	7		Bn-A10-p13798602	B	B	A	B	B	B	A	A	A	B	B	B	B	A	B	A	B	A	B	B	A	U	A	A	A	B	B	A	A	B	A	A	A	B	A	A	B	A	A	A	A	B	A	A
chrA10	13882225	52.121	3		Bn-A10-p13846108	B	B	A	B	B	B	A	A	A	B	B	B	B	A	B	A	B	A	B	B	A	B	A	A	A	B	B	A	A	B	A	A	A	B	A	A	B	A	A	A	A	B	A	A
chrA10	14172146	53.897	1		Bn-scaff_17109_1-p2130720	B	B	A	B	B	B	A	A	A	B	B	B	B	A	B	A	B	A	B	B	A	U	A	A	A	B	A	A	A	B	A	A	A	B	A	A	B	A	A	A	A	B	A	A
chrA10	14250528	55.673	3		Bn-A10-p14313275	B	B	A	B	B	B	A	A	A	B	B	B	B	A	B	A	B	A	B	B	A	B	A	A	A	B	A	A	A	B	A	A	A	B	A	A	B	A	A	A	A	B	A	A
chrA10	14303526	56.265	4		Bn-scaff_17109_1-p1868715	B	B	A	B	B	B	A	A	A	B	B	B	B	A	B	A	B	A	B	B	A	B	A	A	A	B	A	A	A	B	A	A	A	B	A	A	B	A	A	A	A	B	A	A
chrA10	14648095	58.54	14		Bn-A10-p14694580	B	B	A	A	B	B	A	A	A	B	B	B	B	A	B	A	B	A	B	B	B	B	A	A	A	B	A	A	A	B	A	A	A	B	A	A	B	A	A	A	A	B	A	A
chrA10	14762080	59.225	1		Bn-A10-p14809502	B	B	A	A	B	B	A	A	A	B	B	B	B	A	B	A	B	A	B	B	B	B	A	A	A	B	A	A	A	B	A	A	A	B	A	A	B	A	B	A	A	B	A	A
chrA10	14820875	59.817	3		Bn-A10-p14883536	B	B	A	A	B	B	A	A	A	B	B	B	B	A	B	A	B	A	B	B	B	B	A	A	A	B	A	A	A	B	A	A	A	B	A	A	B	A	B	A	A	B	A	A
chrA10	14897418	60.408	3		Bn-A10-p14962307	B	B	A	A	B	B	A	A	A	B	B	B	B	A	B	A	B	A	B	B	B	B	A	A	A	B	A	A	A	A	A	A	A	B	A	A	B	A	B	A	A	B	A	A
chrA10	15018679	62.184	3		Bn-A10-p15071464	B	B	A	A	B	B	A	A	A	B	B	B	B	A	B	A	B	A	B	B	B	B	A	A	A	B	A	A	A	A	A	A	A	B	A	A	B	A	B	A	A	B	A	A
chrA10	15058398	62.776	4		Bn-A10-p15114764	B	B	A	A	B	B	A	A	A	B	B	B	B	A	B	A	B	A	B	B	B	B	A	A	A	B	A	A	A	A	A	A	A	B	A	A	B	A	B	A	A	B	A	A
chrA10	15188772	63.96	22		Bn-A10-p16404507	B	B	A	A	B	B	A	A	B	B	B	B	B	A	B	A	B	A	B	B	B	B	A	A	A	B	A	A	A	A	A	A	A	B	A	A	B	A	B	A	A	B	A	A
chrA10	15429051	65.736	15		Bn-A10-p16133231	B	B	A	A	B	B	A	A	B	B	B	B	B	A	B	A	B	A	B	B	B	B	A	A	A	B	A	A	A	A	A	A	A	B	A	B	B	A	B	A	A	B	A	A
chrA10	15582099	66.327	11		Bn-A10-p15975142	B	B	A	A	B	B	A	A	B	B	B	B	B	A	B	A	A	A	B	B	B	B	A	A	A	B	A	A	A	A	A	A	A	B	A	B	B	A	B	A	A	B	A	A
chrA10	15695119	67.511	19		Bn-A10-p15863972	B	B	A	A	U	B	A	A	B	B	B	B	B	A	B	A	A	A	B	B	B	B	A	A	A	B	A	A	A	A	A	A	A	B	A	B	B	A	B	A	A	B	A	A
chrA10	16049634	69.878	6		Bn-A10-p15442975	B	B	A	A	B	B	A	A	B	B	B	B	B	A	B	A	A	A	B	B	B	B	A	A	A	B	A	A	A	A	A	A	A	B	A	B	B	A	B	A	A	B	A	A
chrA10	16163093	70.47	1		Bn-scaff_17750_1-p409857	B	B	A	A	B	B	A	A	B	B	B	B	B	A	B	A	A	A	B	B	B	B	A	A	A	B	A	A	A	A	A	B	A	B	A	B	B	A	B	A	A	B	A	A
chrA10	16181208	71.062	4		Bn-A10-p15310323	B	B	A	A	B	B	A	A	B	B	B	B	B	A	B	A	A	A	B	B	B	B	A	A	A	B	A	A	A	A	A	B	A	B	A	B	B	A	B	A	A	B	A	B
chrA10	16249369	71.654	8		Bn-A10-p15238153	B	B	A	A	B	B	A	A	B	B	B	B	B	A	B	A	A	A	B	B	B	B	A	A	A	B	A	A	A	A	A	B	A	B	B	B	B	A	B	A	A	B	A	B
chrA10	16316296	72.245	1		Bn-A10-p16522658	B	B	A	A	B	B	A	A	B	B	B	B	B	A	B	A	A	A	B	B	B	B	A	A	A	B	A	A	A	A	A	B	A	B	B	B	B	A	B	A	A	B	A	B
chrA10	16430677	72.837	2		Bn-A10-p16640315	B	B	A	A	B	B	A	A	B	B	B	B	B	A	B	A	A	A	B	B	B	B	A	A	A	B	A	A	A	A	A	B	A	B	B	B	B	B	B	A	A	B	A	B
chrA10	17363998	74.613	12		Bn-A10-p17549759	B	B	A	A	A	B	A	A	B	B	B	A	B	A	B	B	A	A	B	B	B	B	A	A	A	B	A	A	A	A	A	B	A	B	B	B	B	B	B	A	A	B	A	B
chrC01	348595	0	1		Bn-scaff_19244_1-p405487	B	B	B	B	B	A	B	B	B	B	A	A	B	B	B	B	B	B	A	B	A	B	A	A	B	B	B	A	A	A	A	B	A	B	B	B	A	B	B	B	A	A	A	A
chrC01	937755	0.568	2		Bn-scaff_15838_1-p431266	B	B	A	B	B	A	B	B	A	B	A	B	B	B	B	B	B	B	A	B	A	B	A	A	B	A	B	A	A	A	A	B	A	B	B	B	A	B	B	B	A	A	A	A
chrC01	1768419	9.158	5		Bn-scaff_15838_1-p1366801	A	A	A	B	B	A	B	B	A	B	B	B	B	B	A	B	B	B	A	B	A	B	A	A	B	A	A	A	A	A	A	B	A	B	B	B	A	B	B	A	A	B	A	A
chrC01	2043433	10.003	4		Bn-scaff_15838_1-p1680792	A	A	A	B	B	A	B	B	A	B	B	B	B	B	A	B	B	B	A	B	A	B	A	A	B	A	A	A	A	A	A	B	A	B	B	B	A	B	B	A	A	B	A	A
chrC01	2161978	11.945	5		Bn-scaff_15838_1-p1806419	A	A	A	B	B	A	B	B	A	B	B	B	B	B	A	B	B	B	A	B	A	B	A	A	B	A	A	A	A	A	A	B	A	B	B	B	A	B	B	A	A	B	A	A
chrC01	2411780	13.755	2		Bn-scaff_15838_1-p2039607	A	A	A	B	A	A	B	B	A	B	B	B	B	B	A	B	B	B	A	B	A	B	A	A	B	A	A	A	A	A	A	B	A	B	B	B	A	B	B	A	A	B	A	A
chrC01	3075929	19.138	2		Bn-scaff_15838_5-p224495	A	A	A	B	A	A	A	A	A	B	B	B	B	B	A	A	B	B	A	B	A	B	A	A	B	A	A	A	A	A	A	B	A	B	B	B	A	B	B	A	A	B	A	A
chrC01	3057584	19.73	15		Bn-scaff_15838_5-p202432	A	A	A	B	A	A	A	B	A	B	B	B	B	B	A	A	B	B	A	B	A	B	A	A	B	A	A	A	A	A	A	B	A	B	B	B	A	B	B	A	A	B	A	A
chrC01	3214802	22.692	1		Bn-scaff_15838_5-p382969	A	A	A	B	A	A	A	B	A	B	B	B	B	B	A	A	B	B	A	B	A	B	A	A	B	A	A	A	A	A	A	B	A	B	B	B	A	B	B	A	A	B	A	A
chrC01	3408068	24.474	3		Bn-scaff_15838_5-p568283	A	A	A	B	A	A	A	B	A	B	B	B	B	B	A	A	B	B	A	B	A	B	A	A	B	A	A	A	B	B	A	B	A	B	B	B	A	B	B	A	A	B	A	A
chrC01	3501110	25.663	7		Bn-scaff_15838_5-p672971	A	A	A	B	A	A	A	B	A	B	B	B	B	B	A	A	B	B	A	B	A	B	A	A	B	A	A	A	B	B	A	B	A	B	B	B	A	B	B	A	A	B	A	A
chrC01	3783521	26.255	3		Bn-scaff_15838_5-p952838	A	A	A	B	A	A	A	B	A	A	B	B	B	B	A	A	B	B	A	B	A	B	A	A	B	A	A	A	B	B	A	B	A	B	B	B	A	B	B	A	A	B	A	A
chrC01	11540373	57.457	18		Bn-scaff_17369_1-p843089	B	B	B	B	A	A	B	A	B	A	B	B	A	A	B	A	B	B	B	B	A	B	B	A	A	A	A	A	B	B	B	A	A	A	B	B	A	B	B	A	B	A	A	A
chrC01	11758417	58.049	5		Bn-scaff_17369_1-p606877	B	B	B	B	A	A	B	A	B	A	B	B	A	A	B	A	B	B	B	B	A	B	B	A	A	A	A	A	B	B	B	A	A	A	B	B	A	B	B	A	B	A	A	A
chrC01	12497149	58.641	27		Bn-scaff_24947_1-p84051	B	B	B	A	A	A	B	A	B	A	B	B	A	A	B	A	B	B	B	B	A	B	B	A	A	A	A	A	B	B	B	A	A	A	B	B	A	B	B	A	B	A	A	A
chrC01	13284674	62.19	11		Bn-scaff_19614_1-p293473	B	B	B	A	A	A	B	A	B	A	B	B	A	A	B	A	B	B	B	B	A	B	B	A	A	B	A	A	B	B	B	A	A	A	B	B	A	B	B	A	B	A	A	A
chrC01	17005182	78.746	3		Bn-scaff_20250_1-p310422	B	B	B	A	A	A	B	A	B	A	A	B	A	A	B	A	B	A	B	A	A	B	B	B	A	B	A	A	B	B	B	A	A	A	B	B	A	B	B	A	B	A	A	A
chrC01	17139136	79.337	2		Bn-scaff_20250_1-p435106	B	B	B	A	A	A	B	A	B	A	A	B	A	A	B	A	B	A	B	A	A	B	B	B	A	B	A	A	B	B	B	A	A	A	B	B	A	B	B	A	B	A	A	A
chrC01	21120136	81.706	818		Bn-scaff_19183_1-p184833	B	B	B	A	A	B	B	A	B	A	A	B	A	A	B	A	B	A	B	A	A	B	B	B	A	B	A	A	B	B	B	A	A	A	B	B	A	B	B	A	B	A	A	A
chrC01	21438802	82.298	16		Bn-scaff_22795_1-p147897	B	B	B	A	A	B	B	A	B	A	A	B	A	A	B	A	B	A	B	A	A	B	B	B	A	B	A	A	B	B	B	A	A	A	B	B	A	B	B	A	B	A	A	A
chrC01	20741558	82.889	1		Bn-scaff_24236_1-p459442	B	B	B	A	A	B	B	A	B	A	A	B	A	A	B	A	B	A	B	A	A	B	B	B	A	B	A	A	B	B	B	A	A	A	B	B	A	B	B	A	B	A	A	A
chrC01	25586395	83.481	252		Bn-scaff_21820_1-p95835	B	B	B	A	A	B	B	A	B	A	A	B	A	A	B	A	B	A	B	A	A	B	B	B	A	B	A	A	B	B	B	A	A	A	B	B	A	B	B	A	B	A	A	A
chrC01	26782521	84.665	2		Bn-scaff_22770_1-p19929	B	B	B	A	A	B	B	A	B	A	A	B	A	A	B	A	B	A	B	A	A	B	B	B	A	B	A	A	B	B	B	A	A	A	B	B	A	A	B	A	B	A	A	A
chrC01	38108534	106.47	10		Bn-A01-p27777763	B	B	B	A	B	B	B	A	B	B	A	B	A	B	B	A	B	A	A	B	A	B	B	B	A	B	B	A	B	B	A	B	A	A	B	B	A	A	B	A	B	A	A	A
chrA02	56830	0	1		Bn-A02-p1327787	A	A	B	A	B	B	B	A	B	B	A	A	B	B	A	A	B	B	B	B	B	A	B	A	U	A	B	A	B	B	B	A	A	B	B	U	B	B	B	B	A	A	A	A
chrA02	234923	1.383	2		Bn-A02-p1135078	A	A	B	A	B	B	B	A	B	B	A	A	B	B	A	A	B	B	B	B	B	A	B	A	U	A	B	A	B	B	B	A	A	B	B	U	B	B	B	B	A	A	A	A
chrA02	529109	4.404	4		Bn-A02-p3050150	A	A	B	A	B	B	B	B	B	B	A	A	B	B	A	A	B	B	B	B	B	A	B	A	B	A	B	A	B	B	B	A	A	B	B	U	B	B	B	B	A	A	A	A
chrC02	2393696	5.666	6		Bn-A02-p3183179	A	A	B	A	B	B	B	B	U	B	A	A	B	B	A	A	B	B	B	B	B	A	U	A	B	A	B	A	B	B	B	A	A	B	B	U	B	B	B	B	A	A	A	A
chrA02	764333	7.458	1		Bn-A02-p3281452	A	A	U	A	B	B	B	B	B	B	A	A	B	U	A	A	B	B	B	B	B	A	B	A	B	A	B	A	B	U	B	A	A	B	B	U	B	A	B	B	A	A	A	A
chrA02	863893	9.173	1		Bn-A02-p3374678	A	A	B	A	B	B	B	B	B	B	A	B	B	B	A	B	B	B	B	B	B	A	B	A	B	A	B	A	B	B	B	A	A	B	B	A	B	A	B	B	A	A	A	A
chrA02	1155864	10.142	1		Bn-A02-p3730794	A	A	B	A	B	B	B	B	B	B	B	B	B	B	A	B	B	B	B	B	B	A	B	A	B	A	B	A	B	B	B	A	A	B	B	A	B	A	B	B	A	A	A	A
chrC02	3232906	11.143	4		Bn-A02-p3781878	A	A	B	A	B	B	B	B	U	B	B	B	B	B	A	B	B	B	A	B	B	A	B	A	U	A	B	A	B	B	B	A	A	B	B	A	B	A	B	B	A	A	A	A
chrA02	113999	31.666	3		Bn-A02-p1265949	A	A	B	B	B	B	A	B	B	B	A	B	B	A	B	B	B	B	B	B	B	U	B	A	B	A	B	U	B	B	B	A	U	B	B	B	B	B	B	B	U	A	A	A
chrA02	362800	38.826	4		Bn-A02-p2817294	A	A	B	B	B	B	A	B	B	B	A	B	B	B	B	B	B	B	B	B	B	A	B	A	A	A	B	A	B	B	B	A	A	B	B	B	B	B	B	B	A	A	A	A
chrC02	2289522	43.055	1		Bn-scaff_15714_1-p1949689	A	A	B	B	B	B	B	B	B	B	A	B	B	B	B	B	B	B	B	B	B	A	B	A	A	A	B	A	B	B	B	A	A	B	B	B	B	B	B	B	A	A	A	A
chrA02	1362852	49.627	1		Bn-A02-p3965286	A	A	B	B	B	B	B	B	B	B	B	B	B	B	B	B	B	B	A	B	B	A	B	A	A	A	B	A	B	B	B	A	A	B	B	U	B	A	B	B	A	A	A	A
chrA02	1597296	50.212	2		Bn-A02-p4220181	A	A	B	B	B	B	B	B	B	B	B	B	B	B	B	B	B	B	A	B	B	A	B	A	A	A	B	A	B	B	B	A	A	B	B	U	B	A	B	B	A	A	A	A
chrA02	1729308	51.96	2		Bn-A02-p4352396	A	A	B	B	B	B	B	B	B	B	B	B	B	B	B	B	B	B	A	B	B	A	B	A	A	A	B	A	B	B	B	A	A	B	B	U	B	A	B	B	A	A	A	A
chrA02	2156009	55.369	1		Bn-A02-p5040691	A	A	B	B	B	B	B	B	B	B	B	B	B	B	B	B	B	A	A	B	B	A	B	A	A	A	B	A	B	B	B	A	A	B	B	A	B	A	B	B	A	A	A	A
chrA02	2831579	60.225	1		Bn-A02-p5694092	A	A	B	B	B	B	B	B	B	B	B	B	B	B	B	B	B	A	A	B	B	A	B	A	B	A	B	A	B	B	B	A	B	B	B	A	B	A	B	B	A	A	A	U
chrA02	3112081	61.101	1		Bn-A02-p5924483	A	A	B	B	B	B	B	B	U	B	B	B	B	B	B	B	B	A	A	B	B	A	B	A	B	A	B	A	B	B	B	A	U	B	B	A	B	A	B	B	A	A	A	A
chrA02	2878287	61.325	7		Bn-A02-p5731499	A	A	B	B	B	B	B	B	A	B	B	B	B	B	B	B	B	A	A	B	B	A	B	A	B	A	B	A	B	B	B	A	A	B	B	A	B	A	B	B	A	A	A	A
chrA02	3887758	63.6	3		Bn-A02-p6845953	A	A	B	B	B	B	B	B	A	B	B	B	B	B	A	B	B	A	A	B	B	A	B	A	B	A	B	A	B	B	B	A	A	B	B	A	B	A	B	B	A	A	A	A
chrC02	5982551	64.362	14		Bn-scaff_16269_1-p599575	A	A	B	B	B	B	B	B	A	B	B	B	B	B	A	B	B	A	A	B	B	A	B	A	B	A	B	A	B	B	B	A	A	B	B	A	B	A	B	B	A	A	A	A
chrA02	3675831	66.861	6		Bn-A02-p6461773	A	A	B	B	B	B	B	B	A	B	B	B	B	B	A	B	B	A	A	B	B	A	B	A	B	A	B	A	B	B	B	A	A	B	B	A	B	A	B	B	A	A	A	A
chrA02	3909994	67.53	1		Bn-A02-p6868939	A	A	B	B	B	B	B	B	A	B	B	B	B	B	A	B	B	A	A	B	B	A	B	A	B	A	B	A	B	B	B	A	U	B	B	A	B	A	B	B	A	A	A	A
chrC02	7487687	69.259	1		Bn-scaff_16804_4-p29243	A	A	B	B	B	B	B	B	A	B	B	B	B	B	A	B	B	A	A	B	B	A	B	A	B	A	B	A	A	B	B	A	A	B	B	A	B	A	B	B	B	A	A	A
chrC02	7677564	69.851	4		Bn-scaff_16804_4-p161331	A	A	B	B	B	B	B	B	A	B	B	B	B	B	A	B	B	A	A	B	B	A	B	A	B	A	B	A	A	B	B	A	A	B	B	A	B	A	B	B	B	A	A	A
chrC02	15999555	85.1	6		Bn-scaff_15839_1-p190523	A	A	B	B	B	B	B	B	A	B	B	B	B	B	A	B	A	A	A	A	B	A	B	B	B	A	B	A	A	B	A	A	A	B	B	A	B	A	A	A	B	A	A	A
chrC02	16308331	85.692	57		Bn-scaff_18702_1-p316851	A	A	B	B	B	B	B	B	A	B	B	B	B	B	A	B	A	A	A	A	B	A	B	B	B	A	B	A	A	B	A	A	A	B	B	A	B	A	A	A	B	A	A	A
chrC02	16803862	86.284	24		Bn-scaff_17566_1-p109822	A	A	B	B	B	B	B	B	A	B	B	B	B	B	A	B	A	A	A	A	B	A	B	B	B	A	B	A	A	B	A	A	A	B	B	A	B	A	A	A	B	A	A	A
chrC02	18595058	87.467	6		Bn-scaff_16369_1-p181692	A	A	B	B	B	B	B	B	A	B	B	B	B	B	A	B	A	A	A	A	B	A	B	B	B	A	B	A	A	B	A	A	A	B	B	A	B	A	A	A	B	A	A	A
chrC02	19277340	88.651	6		Bn-scaff_16704_1-p348398	A	A	B	B	B	B	B	B	A	B	B	B	B	B	A	B	A	A	A	A	B	A	B	B	B	A	B	A	A	B	A	A	A	B	B	A	B	A	A	A	A	A	A	A
chrC02	19905402	89.243	1		Bn-scaff_23108_1-p10085	A	A	B	B	B	B	B	B	A	B	B	B	B	B	A	B	A	A	A	A	B	A	B	B	B	A	B	A	A	B	A	A	A	B	B	B	B	A	A	A	A	A	A	A
chrC02	21249419	89.834	11		Bn-scaff_16903_1-p460741	A	A	B	B	B	B	B	B	A	B	B	B	B	B	A	B	A	A	A	A	B	A	B	B	B	A	B	A	A	B	A	A	A	B	B	B	B	A	A	A	A	A	A	A
chrC02	23186003	90.426	4		Bn-scaff_16300_1-p625676	A	A	B	B	B	B	B	B	A	B	B	B	B	B	A	B	A	A	A	A	B	A	B	B	B	A	B	A	A	B	A	A	A	B	B	B	B	A	A	A	A	A	A	A
chrC02	20047589	91.592	7		Bn-scaff_16300_1-p249411	A	A	B	B	B	B	B	B	A	B	B	B	B	B	A	B	A	A	A	A	B	A	B	B	B	A	B	A	A	B	A	A	A	B	B	B	B	A	A	A	A	A	A	A
chrC02	20113468	92.183	2		Bn-scaff_16300_1-p186784	A	A	B	B	B	B	B	B	A	B	B	B	B	B	A	B	A	A	A	A	B	A	B	B	B	A	B	A	A	B	A	A	A	B	B	B	B	A	A	A	A	A	A	A
chrC02	20180970	92.775	2		Bn-scaff_16300_1-p147732	A	A	B	B	B	B	B	B	A	B	B	B	B	B	A	B	A	A	A	A	B	A	B	B	B	A	B	A	A	B	A	A	A	B	B	B	B	A	A	A	A	A	A	A
chrC02	25685544	94.55	24		Bn-scaff_22451_2-p205824	A	A	B	B	B	B	B	B	A	B	B	A	B	B	A	B	A	A	A	B	B	A	B	B	B	A	B	A	A	B	A	A	A	B	B	B	B	A	A	A	A	A	A	A
chrC02	26590323	95.142	503		Bn-scaff_18507_1-p926325	A	A	B	B	B	B	B	B	A	B	B	A	B	B	A	B	A	A	A	B	B	A	B	B	B	A	B	A	A	B	A	A	A	B	B	B	B	A	A	A	A	A	A	A
chrC02	30622733	95.734	280		Bn-scaff_17067_1-p903754	A	A	B	B	B	B	B	B	A	B	B	A	B	B	A	B	A	A	A	B	B	A	B	B	B	A	B	A	A	B	A	A	A	B	B	B	B	A	A	A	A	A	A	A
chrC02	32394918	96.326	21		Bn-scaff_16545_1-p652026	A	A	B	B	B	B	B	B	A	B	B	A	B	B	A	B	A	A	A	B	B	A	B	B	B	A	B	A	A	B	A	A	A	B	B	B	B	A	A	A	A	A	A	A
chrC02	32702063	96.918	6		Bn-scaff_16545_1-p353269	A	A	B	B	B	B	B	B	A	A	B	A	B	B	A	B	A	A	A	B	B	A	B	B	B	A	B	A	A	B	A	A	A	B	B	B	B	A	A	A	A	A	A	A
chrC02	33684935	97.509	18		Bn-scaff_16449_1-p810873	A	A	B	B	B	B	B	B	A	A	B	A	B	B	A	B	A	A	A	B	B	A	B	B	B	A	B	A	A	B	A	A	A	B	B	B	B	A	A	A	A	A	A	A
chrC02	35230825	98.101	2		Bn-scaff_17289_1-p808429	A	A	B	B	B	A	B	B	A	A	B	A	B	B	A	B	A	A	A	B	B	A	B	B	B	A	B	A	A	B	A	A	A	B	B	B	B	A	A	A	A	A	A	A
chrC02	35396803	98.693	2		Bn-scaff_17289_1-p655703	A	A	B	B	B	A	B	B	A	A	B	A	B	B	A	B	A	A	A	B	B	A	B	B	B	A	B	A	A	B	A	A	A	B	B	B	B	A	A	A	A	A	A	A
chrC02	35599494	99.285	3		Bn-scaff_17289_1-p461538	A	A	B	B	B	A	B	B	A	A	B	A	B	B	A	B	A	A	A	B	B	A	B	B	B	A	B	A	A	B	A	A	A	B	B	B	B	A	A	A	A	A	A	A
chrC02	35871181	103.436	10		Bn-scaff_18360_1-p39400	A	A	B	B	B	A	B	B	A	A	B	A	B	B	A	B	A	A	A	B	B	A	B	B	B	A	B	A	A	B	A	B	A	B	B	B	B	A	A	A	A	A	A	A
chrC02	37266256	107.274	24		Bn-scaff_15712_6-p427502	A	A	B	B	B	A	A	B	A	A	B	A	B	B	A	B	A	A	A	B	B	U	B	B	B	A	B	A	A	B	A	B	A	B	B	B	B	A	B	A	A	A	A	A
chrC02	37469480	108.161	10		Bn-scaff_15712_6-p600457	A	A	B	B	B	A	A	B	A	A	B	A	B	B	A	B	A	A	A	B	B	U	B	B	B	A	B	A	A	B	A	B	A	B	B	B	B	A	B	A	A	A	A	A
chrC02	37589391	109.049	5		Bn-scaff_15712_6-p802708	A	A	B	B	B	A	A	B	A	A	B	A	B	B	A	B	A	A	A	B	B	U	B	B	B	A	B	A	A	B	A	B	A	B	B	B	B	A	B	A	A	A	A	A
chrC02	38152730	111.12	24		Bn-scaff_15712_2-p39041	A	A	B	B	B	A	A	B	A	A	B	A	B	B	A	B	A	A	A	B	B	U	B	B	B	A	B	A	A	B	A	B	A	B	B	B	B	A	B	A	A	A	A	A
chrC02	39348044	113.572	9		Bn-scaff_15712_9-p621118	A	A	B	B	B	A	A	B	A	A	B	A	B	B	A	B	A	A	A	B	B	U	B	B	B	A	B	A	A	B	A	B	A	B	B	B	B	A	B	A	A	A	A	A
chrC02	40173043	115.856	51		Bn-scaff_17831_1-p118658	A	A	B	B	A	A	A	B	A	A	B	A	B	B	A	B	A	A	A	B	B	U	B	B	B	A	B	A	B	B	A	B	A	B	B	B	B	A	B	A	A	A	A	A
chrC02	41362624	116.851	8		Bn-scaff_17109_1-p982274	A	A	B	B	A	A	A	B	A	A	B	A	B	B	A	B	A	A	A	B	B	A	B	B	B	A	B	A	B	B	A	B	A	B	B	B	B	A	A	A	A	A	A	A
chrC02	41507739	118.454	8		Bn-scaff_17109_1-p837676	A	A	B	U	A	A	A	B	A	A	B	A	B	B	A	B	A	A	A	B	B	U	B	B	B	A	B	A	B	B	A	B	A	B	B	B	B	A	A	A	A	A	A	A
chrC02	41809542	119.594	9		Bn-scaff_17109_1-p556641	A	A	B	B	A	A	A	B	A	A	B	A	B	B	A	B	A	A	A	B	B	A	B	B	B	A	B	A	B	B	A	B	A	B	B	B	B	A	A	A	A	A	A	A
chrC02	41852575	120.68	2		Bn-scaff_17109_1-p509718	A	A	B	A	A	A	A	B	A	A	B	A	B	B	A	B	A	A	A	B	B	B	B	B	B	A	B	A	B	B	A	B	A	B	B	B	B	A	A	A	A	A	A	A
chrC02	42060190	121.864	3		Bn-scaff_15918_1-p77407	A	A	B	A	A	A	A	B	A	A	B	A	B	B	A	B	A	A	A	B	B	B	B	B	B	A	B	A	B	B	A	B	A	B	B	B	B	A	A	A	A	A	A	A
chrC02	42165378	123.049	18		Bn-scaff_15918_1-p230701	A	A	B	U	A	A	A	B	A	A	B	A	B	B	A	B	A	A	A	B	B	U	B	B	B	A	B	A	B	B	A	B	A	B	B	B	B	A	A	A	A	A	A	A
chrC02	42060277	124.328	1		Bn-scaff_15918_1-p77494	A	A	B	B	A	A	A	B	A	A	B	A	B	B	A	B	A	A	A	B	B	A	B	B	B	A	B	A	B	B	A	B	A	B	B	B	B	A	A	A	A	A	A	A
chrC02	42420961	126.264	2		Bn-scaff_27946_1-p1047	A	A	B	A	A	A	A	B	A	A	B	A	B	B	A	B	A	A	A	B	B	U	B	B	B	A	B	A	B	B	A	B	A	B	B	B	B	A	A	A	A	A	A	A
chrC02	42538537	127.198	9		Bn-scaff_17623_1-p956003	A	A	B	A	A	A	A	B	A	A	B	A	B	B	A	B	A	A	A	B	B	U	B	B	B	A	B	A	B	B	A	B	A	B	B	B	B	A	A	A	A	A	A	A
chrC02	42739361	127.926	19		Bn-scaff_17623_1-p688369	A	A	B	A	A	A	A	B	A	A	B	A	B	B	A	B	A	A	A	B	B	U	B	B	B	A	B	A	B	B	A	B	A	B	B	B	B	A	A	A	A	A	A	A
chrC02	43093666	133.239	21		Bn-scaff_17623_1-p252454	A	A	B	A	A	A	A	B	A	A	B	A	A	B	A	B	A	A	B	B	B	U	B	B	B	A	B	A	B	B	A	B	A	A	B	A	B	A	A	A	A	A	A	A
chrC02	43688864	134.44	28		Bn-scaff_17721_1-p638632	A	A	B	A	A	A	A	B	A	A	B	A	A	B	A	B	A	A	B	B	B	U	B	B	B	A	B	A	B	B	A	B	A	A	B	A	B	A	A	A	A	A	A	A
chrC02	44131015	135.031	30		Bn-scaff_17721_1-p192606	A	A	B	A	A	A	A	B	A	A	B	A	A	B	A	B	A	A	B	B	B	U	B	B	B	A	B	A	B	B	A	B	A	A	B	A	B	A	A	A	B	A	A	A
chrC02	44698771	138.065	5		Bn-scaff_17177_1-p532521	A	A	B	A	A	A	A	B	A	A	B	A	A	B	A	B	A	A	B	B	B	U	B	B	B	A	B	A	B	B	A	B	A	A	B	A	B	A	A	A	B	A	A	A
chrC02	44843793	138.798	1		Bn-scaff_17177_1-p381225	A	A	B	A	A	A	A	A	A	A	B	A	A	B	A	B	A	A	B	B	B	U	B	B	B	A	B	A	B	B	A	B	A	A	B	A	B	A	A	A	B	A	A	A
chrC02	44856216	139.901	1		Bn-scaff_17177_1-p365264	A	A	B	A	A	A	A	A	A	A	B	A	A	B	A	B	A	A	B	B	B	U	B	B	B	A	B	A	B	B	A	B	A	A	B	A	B	B	A	A	B	A	A	A
chrC02	44930141	142.871	1		Bn-scaff_26086_1-p11779	A	A	B	A	A	A	A	A	B	A	B	A	A	B	A	B	A	A	B	B	B	U	B	B	B	A	B	A	B	B	A	B	A	A	B	A	B	B	A	A	B	A	A	A
chrC02	45419002	146.427	4		Bn-scaff_16139_1-p1090344	B	B	B	A	A	A	A	A	B	A	B	A	A	B	B	B	A	A	B	B	B	A	B	B	B	A	B	A	B	B	A	B	A	A	B	A	B	B	A	A	B	A	A	A
chrC02	45268482	147.047	16		Bn-scaff_16139_1-p1276670	B	B	B	A	A	A	A	A	B	A	B	A	A	B	B	B	A	A	B	B	B	U	B	B	B	A	B	A	B	B	A	B	A	A	B	A	B	B	A	A	B	A	A	A
chrC02	45458273	148.428	5		Bn-scaff_16139_1-p1051077	B	B	B	A	A	A	A	A	B	A	B	A	A	B	B	B	A	A	A	B	B	U	B	B	B	A	B	A	B	B	A	B	A	A	B	A	B	B	A	A	B	A	A	A
chrC03	13800	0	4		Bn-scaff_16614_1-p2191153	A	A	A	B	B	A	B	A	A	A	B	A	B	B	A	A	A	B	B	B	B	B	A	A	B	B	A	A	B	A	A	B	B	B	B	A	A	A	A	A	A	B	B	B
chrC03	116473	0.592	3		Bn-scaff_16614_1-p2047064	A	A	A	B	B	A	B	A	A	A	B	A	B	B	A	A	A	B	B	B	B	B	A	A	B	B	A	A	B	A	A	B	B	B	B	A	A	A	A	A	A	B	B	B
chrC03	2312056	12.655	12		Bn-scaff_27198_1-p254278	A	A	B	B	B	B	B	A	B	A	A	A	B	B	A	A	A	B	B	B	A	B	A	A	A	B	A	A	B	A	A	B	B	B	B	A	A	A	A	A	A	A	B	B
chrC03	2728997	15.023	7		Bn-scaff_18936_1-p86415	A	A	B	B	B	A	B	A	B	A	A	A	B	B	A	A	A	B	B	B	A	B	A	A	A	B	A	A	A	A	A	B	B	B	B	A	A	A	A	A	B	A	B	B
chrC03	2894935	16.207	3		Bn-scaff_18936_1-p297918	A	A	B	B	B	A	B	A	B	A	A	A	B	B	A	A	A	B	B	B	A	B	A	A	A	B	A	A	A	A	A	B	B	B	B	A	A	A	A	A	B	A	B	B
chrC03	2924204	16.799	3		Bn-scaff_18936_1-p327129	A	A	B	B	B	A	B	A	B	A	A	A	B	B	A	A	A	B	B	B	A	B	A	A	A	B	A	A	A	A	A	B	B	B	B	A	A	A	A	A	B	A	B	B
chrC03	3058368	17.391	3		Bn-scaff_18936_1-p472353	A	A	B	B	B	A	B	A	B	A	A	A	B	B	A	A	A	B	B	B	A	B	A	A	A	B	A	A	A	A	A	B	B	B	B	A	A	A	A	A	B	A	B	B
chrC03	3143502	17.982	1		Bn-scaff_18936_1-p563025	A	A	B	B	B	A	B	A	B	A	A	A	B	B	A	A	A	B	B	B	A	B	A	A	A	B	A	A	A	A	A	B	B	B	B	A	A	A	A	A	B	A	B	B
chrC03	4731606	31.943	3		Bn-scaff_15877_1-p999859	B	B	B	B	B	A	B	A	B	A	A	A	B	B	B	A	A	B	B	B	A	B	A	A	A	B	A	A	A	A	A	B	B	B	B	B	A	A	A	A	B	A	B	B
chrC03	4747486	32.535	1		Bn-scaff_15877_1-p1022276	B	B	B	B	B	A	B	A	B	A	A	A	B	B	B	A	A	B	B	B	A	B	A	A	A	B	A	A	A	A	A	B	B	B	B	B	A	A	A	A	B	A	B	B
chrC03	4776132	33.127	1		Bn-scaff_15877_1-p1051419	B	B	B	B	B	A	B	A	B	A	A	A	B	B	B	A	A	B	B	B	A	B	A	A	A	B	A	B	A	A	A	B	B	B	B	B	A	A	A	A	B	A	B	B
chrC03	4883424	34.31	5		Bn-scaff_21778_1-p77298	B	B	B	B	B	A	B	A	B	A	A	A	B	B	B	A	A	B	B	B	A	B	A	A	A	B	A	B	A	A	A	B	A	B	B	B	A	A	A	A	B	A	A	B
chrC03	4962469	34.902	6		Bn-scaff_21778_1-p160881	B	B	B	B	B	A	B	A	B	A	A	A	B	B	B	A	A	B	B	B	A	B	A	A	A	B	A	B	A	A	A	B	A	B	B	B	A	A	A	A	B	A	A	B
chrC03	5019041	35.494	7		Bn-scaff_21778_1-p222672	B	B	B	B	B	A	B	A	B	A	A	A	B	B	B	A	A	B	B	B	A	B	A	A	A	B	A	B	A	A	A	B	A	B	B	B	A	A	A	A	B	A	A	B
chrC03	5063892	36.086	6		Bn-scaff_21778_1-p269753	B	B	B	B	B	A	B	A	B	A	A	A	B	B	B	A	A	B	B	B	A	B	A	A	A	B	A	B	A	A	A	B	A	B	B	B	A	A	A	A	B	A	A	B
chrC03	5248348	36.677	28		Bn-scaff_22728_1-p1401587	B	B	B	B	B	A	B	A	B	A	A	A	B	B	B	A	A	B	B	B	A	B	B	A	A	B	A	B	A	A	A	B	A	B	B	B	A	A	A	A	B	A	A	B
chrC03	5393758	38.453	5		Bn-scaff_22728_1-p1293550	B	B	B	B	B	A	B	A	B	A	A	A	B	B	B	A	A	B	B	A	A	B	B	B	A	B	A	B	A	A	A	B	A	A	B	B	A	A	A	A	B	A	A	B
chrC03	5452636	39.045	18		Bn-scaff_22728_1-p1249980	B	B	B	B	B	A	B	A	B	A	A	A	B	B	B	A	A	B	B	A	A	B	B	B	A	B	A	B	A	A	A	B	A	A	B	B	A	A	A	A	B	A	A	B
chrC03	5644613	39.637	5		Bn-scaff_22728_1-p1052279	B	B	B	B	B	A	B	A	B	A	A	A	B	B	B	A	A	B	B	A	A	B	B	B	A	B	A	B	A	A	A	B	A	A	B	B	A	A	A	A	B	A	A	B
chrC03	5705648	40.228	8		Bn-scaff_22728_1-p970076	B	B	B	B	B	A	B	A	B	A	A	A	B	B	B	A	A	B	B	A	A	B	B	B	A	B	A	B	A	A	A	B	A	A	B	B	A	A	A	A	B	A	A	B
chrC03	7011418	44.38	16		Bn-scaff_18322_1-p2101242	B	B	B	A	B	A	B	A	B	A	A	A	B	A	B	A	A	B	B	A	A	B	B	B	A	B	A	B	A	A	A	B	A	A	B	B	A	A	A	A	B	A	A	B
chrC03	7197763	45.564	10		Bn-scaff_18322_1-p1854924	B	B	B	A	B	A	B	A	B	A	A	A	B	A	B	A	A	B	B	A	A	B	B	B	A	B	A	B	A	A	A	B	A	A	B	B	A	A	A	A	B	A	A	B
chrC03	7602366	46.155	66		Bn-scaff_18322_1-p1481654	B	B	B	A	B	A	B	A	B	A	A	A	B	A	B	A	A	B	B	A	A	B	B	B	A	B	A	B	A	A	A	B	A	A	B	B	A	A	A	A	B	A	A	B
chrC03	8199362	48.524	6		Bn-scaff_18322_1-p832005	B	B	B	A	B	A	B	A	B	A	A	A	B	A	B	A	A	B	B	A	A	B	B	B	B	B	A	B	A	A	A	B	A	A	B	B	A	A	A	A	B	A	A	B
chrC03	8236609	49.116	19		Bn-scaff_18322_1-p801422	B	B	B	A	B	A	B	A	B	A	A	A	B	A	B	A	A	B	B	A	A	B	B	B	B	B	A	B	A	B	A	B	A	A	B	B	A	A	A	A	B	A	A	B
chrC03	9075214	51.484	3		Bn-scaff_21312_1-p1376602	B	B	B	A	B	A	B	A	B	A	A	A	B	A	B	A	A	B	B	A	A	B	B	B	B	B	A	B	A	B	A	B	A	A	A	B	A	A	A	A	B	A	A	B
chrC03	9120571	52.668	1		Bn-scaff_21312_1-p1332032	B	B	B	A	B	A	B	A	B	A	A	A	B	A	B	A	A	B	B	A	A	B	B	B	B	B	A	B	A	B	A	B	A	A	A	B	A	A	A	A	B	A	A	B
chrC03	9149672	53.26	4		Bn-scaff_21312_1-p1305812	B	B	B	A	B	A	B	A	B	A	A	A	B	A	B	A	A	B	B	A	A	B	B	B	B	B	A	B	A	B	A	B	A	A	A	B	A	A	A	A	B	A	A	B
chrC03	9871038	55.036	2		Bn-scaff_21312_1-p538444	B	B	B	A	B	A	B	A	B	B	A	A	B	A	B	A	A	B	B	A	A	B	B	B	B	B	A	B	A	B	A	B	A	A	A	B	A	A	A	A	B	A	A	B
chrC03	13736532	63.397	3		Bn-scaff_16002_1-p602768	B	B	B	A	B	A	B	A	B	B	A	A	B	A	B	A	A	A	B	A	A	U	B	B	B	B	A	B	A	B	A	B	A	A	A	B	A	A	A	A	B	A	A	B
chrC03	13865711	63.988	5		Bn-scaff_16002_1-p436209	B	B	B	A	B	A	B	A	B	B	A	A	B	A	B	A	A	A	B	A	A	A	B	B	B	B	A	B	A	B	A	B	A	A	A	B	A	A	A	A	B	A	A	B
chrC03	14038083	64.58	9		Bn-scaff_16002_1-p251724	B	B	B	A	B	A	B	A	B	B	A	A	B	A	B	A	A	A	B	A	A	A	B	B	B	B	A	B	A	B	A	B	A	A	A	B	A	A	A	A	B	A	A	B
chrC03	14302616	65.172	6		Bn-A03-p10947710	B	B	B	A	B	A	B	A	B	B	A	A	B	A	B	A	A	A	B	A	A	U	B	B	B	B	A	B	A	B	A	B	A	A	A	B	A	A	A	A	B	A	A	B
chrC03	15280644	71.118	6		Bn-scaff_16352_1-p174789	B	B	B	A	B	A	B	A	B	B	A	A	B	A	B	A	A	A	B	A	A	A	B	B	B	B	A	B	A	B	A	A	A	A	A	B	A	A	A	A	A	A	A	B
chrC03	15423751	71.709	15		Bn-scaff_16352_1-p288623	B	B	B	A	B	A	B	A	B	B	A	A	B	A	B	A	A	A	B	A	A	A	B	B	B	B	A	B	A	B	A	A	A	A	A	B	A	A	A	A	A	A	A	B
chrC03	15485531	72.301	7		Bn-scaff_16352_1-p367247	B	B	B	A	B	A	B	A	B	B	A	A	B	A	B	A	A	A	B	A	A	A	B	B	B	B	A	B	A	B	A	A	A	A	A	B	A	A	A	A	A	A	A	B
chrC03	55912016	75.857	2		Bn-scaff_20646_1-p317660	B	B	B	A	B	A	B	A	B	B	A	A	B	A	B	A	A	A	B	A	A	A	B	B	B	B	A	B	B	B	A	A	A	A	A	B	A	A	A	A	A	A	A	B
chrC03	19662806	78.819	3		Bn-scaff_18482_1-p699135	B	B	B	A	B	A	B	A	B	B	A	A	B	A	B	A	A	A	A	A	A	A	B	B	B	B	A	B	B	B	A	A	A	A	A	B	A	A	A	A	A	A	A	B
chrC03	19837043	80.016	3		Bn-scaff_18482_1-p524017	B	B	B	A	B	A	B	A	B	B	A	A	B	A	B	A	A	A	A	A	A	A	B	B	B	B	A	B	B	B	A	A	A	A	A	B	A	A	A	A	A	A	A	B
chrC03	20105566	80.629	2		Bn-scaff_18482_1-p246408	B	B	B	A	B	A	B	A	B	B	A	A	B	A	B	A	A	A	A	A	A	A	B	B	B	B	A	B	B	B	A	A	A	A	A	B	A	A	A	A	A	A	A	B
chrC03	20856203	83.599	8		Bn-scaff_17521_1-p1394535	B	B	B	A	B	A	B	A	B	B	A	A	B	A	B	A	A	A	A	A	A	A	B	B	B	B	A	B	A	B	A	A	A	A	A	B	A	A	A	A	A	A	A	B
chrC03	21563681	86.561	9		Bn-scaff_17521_1-p693284	B	B	B	A	B	A	B	A	B	B	A	A	B	A	B	A	A	A	A	A	A	A	B	B	B	B	A	B	A	B	A	A	A	A	A	B	A	A	A	A	A	A	A	B
chrC03	30214371	100.477	4		Bn-scaff_16130_2-p484864	B	B	B	A	B	A	B	A	B	B	B	A	B	A	B	A	A	A	A	A	A	A	B	B	B	A	A	B	A	A	A	A	A	A	A	B	A	A	A	A	A	A	A	B
chrC03	32463718	101.661	45		Bn-scaff_18855_1-p185593	B	B	A	A	B	A	B	A	B	B	B	A	B	A	B	A	A	A	A	A	A	A	B	B	B	A	A	B	A	A	A	A	A	A	A	B	A	A	A	A	A	A	A	B
chrC03	33534276	105.217	2		Bn-scaff_17044_1-p525721	B	B	A	A	B	A	B	A	B	A	B	A	B	A	B	A	A	A	A	A	A	A	B	B	B	A	A	B	A	A	A	A	A	A	A	B	A	A	A	A	A	A	A	B
chrC03	34667072	111.763	4		Bn-scaff_18356_1-p220316	B	B	A	A	B	A	B	A	B	A	B	B	B	A	B	A	A	A	A	A	A	A	B	B	B	A	A	A	A	A	A	A	A	A	A	B	A	A	A	A	A	A	A	B
chrC03	34957081	112.355	5		Bn-scaff_19310_1-p76145	B	B	A	A	B	A	B	A	B	A	B	B	B	A	B	A	A	A	A	A	A	A	B	B	B	A	A	A	A	A	A	A	A	A	A	B	A	A	A	A	A	A	A	B
chrC03	35308823	113.539	32		Bn-scaff_19310_1-p502315	B	B	A	A	B	A	B	A	B	A	B	B	B	A	B	A	A	A	A	A	A	A	B	B	B	A	A	A	A	A	A	A	A	A	A	B	A	A	A	A	A	A	A	B
chrC03	35773287	114.13	25		Bn-scaff_17249_1-p1321914	B	B	A	A	B	A	B	A	B	A	B	B	B	A	B	A	A	A	A	A	A	A	B	B	B	A	A	A	A	A	A	B	A	A	A	B	A	A	A	A	A	A	A	B
chrC03	38077452	115.314	2		Bn-scaff_20270_1-p194658	B	B	A	A	B	A	A	A	B	A	B	B	B	A	B	A	A	A	A	A	A	A	B	B	B	A	A	A	A	A	A	B	A	A	A	B	A	A	A	A	A	A	A	B
chrC03	40964693	115.906	3		Bn-scaff_24526_1-p88445	B	B	A	A	B	A	A	A	B	A	B	B	B	A	B	A	A	A	A	A	A	A	B	B	B	A	A	A	A	A	A	B	A	A	A	A	A	A	A	A	A	A	A	B
chrC03	46502990	118.274	24		Bn-scaff_23407_1-p83151	B	B	A	A	B	A	A	A	A	A	B	B	B	A	B	A	A	A	A	A	A	A	B	B	B	A	A	A	A	A	A	B	A	A	A	A	A	A	A	A	A	A	A	B
chrC03	47596952	121.234	25		Bn-scaff_17440_1-p819312	B	B	A	A	A	A	A	A	A	A	B	B	B	A	B	A	A	A	A	A	A	A	B	B	B	A	A	A	A	A	A	B	A	A	A	A	A	A	A	A	A	A	A	B
chrC03	47920698	121.826	3		Bn-scaff_17440_1-p504474	B	B	A	A	A	A	A	A	A	A	B	B	B	A	B	A	A	A	A	A	A	A	B	B	B	A	A	A	A	A	A	B	A	A	B	A	A	A	A	A	A	A	A	B
chrC03	48156638	123.009	3		Bn-scaff_17440_1-p311228	B	B	A	A	A	A	A	A	A	A	B	B	B	A	B	A	A	A	A	A	B	A	B	B	B	A	A	A	A	A	A	B	A	A	B	A	A	A	A	A	A	A	A	B
chrC03	48197056	123.601	3		Bn-scaff_17440_1-p268977	B	B	A	A	A	A	A	A	A	A	B	B	B	A	B	A	A	A	A	A	B	A	B	B	B	A	A	A	A	A	A	B	A	A	B	A	A	A	A	A	A	A	A	B
chrC03	48227237	124.193	2		Bn-scaff_17440_1-p244043	B	B	A	A	A	A	A	A	A	A	B	B	B	A	B	A	A	A	A	A	B	A	B	B	B	A	A	A	A	A	A	B	A	A	B	A	A	A	A	A	A	A	A	B
chrC03	48399861	125.223	1		Bn-scaff_16665_1-p141052	B	B	A	A	A	A	A	A	A	A	B	B	B	A	B	A	A	A	A	A	B	A	B	B	B	A	A	A	A	A	A	B	A	A	B	A	A	A	A	B	A	A	A	B
chrC03	48724024	125.45	1		Bn-scaff_24726_1-p39937	B	B	A	A	A	A	A	A	A	A	B	B	B	A	B	A	A	A	A	A	B	A	B	B	B	A	A	A	A	A	A	B	A	A	B	A	A	A	A	B	A	A	A	B
chrC03	48502913	125.604	14		Bn-scaff_16372_1-p13184	B	B	A	A	A	A	A	A	A	A	B	B	B	A	B	A	A	A	A	A	B	A	B	B	B	A	A	A	A	A	A	B	A	A	B	A	A	A	A	B	A	A	A	B
chrC03	49138572	129.755	7		Bn-scaff_24631_1-p276017	B	B	A	A	A	A	A	A	A	A	B	B	B	A	B	A	A	A	A	A	B	A	B	B	A	A	A	A	A	A	A	B	A	A	B	A	A	A	A	B	A	A	A	B
chrC03	49306080	130.347	4		Bn-scaff_24631_1-p422377	B	B	A	A	A	A	A	A	A	A	B	B	B	A	B	A	A	A	A	A	B	A	B	B	A	A	A	A	A	A	A	B	A	A	B	A	A	A	A	B	A	A	A	B
chrC03	49774450	133.903	2		Bn-scaff_16394_2-p1431681	B	B	A	A	A	A	A	A	A	A	B	B	B	A	B	A	A	A	A	A	B	A	B	B	A	A	A	A	B	B	A	B	A	A	B	A	A	A	A	B	A	A	A	B
chrC03	50058643	135.679	4		Bn-scaff_16394_2-p1222221	B	B	A	A	A	A	A	A	A	A	B	B	A	A	B	A	A	A	A	A	B	A	B	B	A	A	A	A	B	B	A	B	A	A	B	A	A	A	A	B	A	A	A	B
chrC03	50268544	136.271	20		Bn-scaff_16394_2-p979398	B	B	A	A	A	A	A	A	A	A	B	B	A	A	B	A	A	A	A	A	B	A	B	B	A	A	A	A	B	B	A	B	A	A	B	A	A	A	A	B	A	A	A	B
chrC03	51390185	138.047	17		Bn-scaff_16394_2-p24621	B	B	A	A	A	A	A	A	A	A	B	B	A	A	B	A	A	A	A	A	B	A	B	B	A	A	A	A	B	B	A	B	A	A	B	A	A	A	A	B	A	A	A	B
chrC03	51718999	138.684	20		Bn-scaff_16182_1-p581886	B	B	A	A	A	A	A	A	A	A	B	B	A	A	B	A	A	A	A	A	B	A	B	B	A	A	A	A	B	B	A	B	A	A	B	A	A	A	A	B	A	A	A	B
chrC03	52941939	139.34	111		Bn-scaff_26642_1-p55613	B	B	A	A	A	A	A	A	A	A	B	B	A	A	B	A	A	A	A	A	B	A	B	B	A	A	A	A	B	B	A	B	A	A	B	A	A	A	A	B	A	A	A	A
chrC03	53561818	139.954	3		Bn-scaff_17042_1-p456580	B	B	A	A	A	A	A	A	A	A	B	B	A	A	B	A	A	A	A	A	B	A	B	B	A	A	A	A	B	B	A	B	A	A	B	A	A	A	A	B	A	A	A	A
chrC03	54645356	141.138	38		Bn-scaff_24108_1-p305661	B	B	A	A	A	A	A	A	A	A	B	B	A	A	B	A	A	A	A	A	B	A	B	B	A	A	A	A	B	B	A	B	A	A	B	A	A	A	A	B	A	A	A	A
chrC03	55936853	142.322	4		Bn-scaff_15794_1-p354725	B	B	A	A	A	A	A	A	A	A	B	B	A	A	B	A	B	A	A	A	B	A	B	B	A	A	A	A	B	B	A	B	A	A	B	A	A	A	A	B	A	A	A	A
chrC03	56642099	146.473	1		Bn-A08-p13019549	B	B	A	A	A	A	A	A	A	A	B	B	A	A	B	B	B	A	A	A	B	A	B	B	A	A	A	A	B	B	A	B	B	A	B	B	A	A	A	B	A	A	B	A
chrC03	56695792	148.842	2		Bn-scaff_17821_1-p21053	A	A	A	A	A	A	A	A	A	A	B	B	A	A	A	B	B	A	A	A	B	A	B	B	A	A	A	A	B	B	A	B	B	A	B	B	A	A	A	B	A	A	B	A
chrC03	57157970	151.802	10		Bn-scaff_17119_1-p414142	A	A	A	A	A	A	A	A	A	A	B	B	A	A	A	B	B	A	A	A	B	A	A	B	A	A	A	A	B	B	A	B	B	A	B	B	A	A	A	B	A	B	B	A
chrC03	57481852	152.394	1		Bn-scaff_23761_1-p249628	A	A	A	A	A	A	A	A	A	A	B	B	A	A	A	B	B	A	A	A	B	A	A	B	A	A	A	B	B	B	A	B	B	A	B	B	A	A	A	B	A	B	B	A
chrC03	57867240	152.986	19		Bn-scaff_23761_1-p721191	A	A	A	A	A	A	A	A	A	A	B	B	A	A	A	B	B	A	A	A	B	A	A	B	A	A	A	B	B	B	A	B	B	A	B	B	A	A	A	B	A	B	B	A
chrC03	59692941	163.732	19		Bn-scaff_16755_1-p953059	A	A	B	A	A	A	A	A	B	A	A	B	A	A	A	B	B	A	A	A	B	A	A	B	A	A	A	B	B	B	A	B	B	A	B	B	A	B	A	B	A	B	B	A
chrC03	60449556	164.916	3		Bn-scaff_16755_1-p116429	A	A	B	A	A	A	A	A	B	A	A	B	A	A	A	B	B	A	A	A	B	A	A	B	B	A	A	B	B	B	A	B	B	A	B	B	A	B	A	B	A	B	B	A
chrC04	90241	0	4		Bn-scaff_15838_1-p96143	B	B	A	B	B	B	B	B	A	B	B	A	A	A	B	A	B	A	B	B	B	A	A	A	B	B	B	A	A	B	A	B	A	A	A	B	A	B	A	B	B	B	A	A
chrC04	250658	0.591	3		Bn-scaff_17712_1-p59419	B	B	A	B	B	B	B	B	A	B	B	A	A	A	B	A	B	A	A	B	B	A	A	A	B	B	B	A	A	B	A	B	A	A	A	B	A	B	A	B	B	B	A	A
chrC04	378647	2.96	5		Bn-scaff_15832_1-p52737	A	A	A	B	B	B	B	B	A	B	B	A	A	A	A	A	B	A	A	B	B	A	A	A	B	B	B	A	A	B	A	B	A	A	A	B	A	B	A	B	B	B	A	A
chrC04	600830	3.552	10		Bn-scaff_16935_1-p222793	A	A	A	B	B	B	B	B	A	B	B	A	A	A	A	A	B	A	A	A	B	A	A	A	B	B	B	A	A	B	A	B	A	A	A	B	A	B	A	B	B	B	A	A
chrC04	1016353	4.733	3		Bn-scaff_16027_1-p70704	A	A	A	B	B	B	B	B	A	B	B	A	A	A	A	A	A	A	A	A	B	A	A	A	B	B	B	A	A	B	A	B	A	A	A	B	A	B	A	B	B	B	A	A
chrC04	1111536	5.324	1		Bn-scaff_16027_1-p181998	A	A	A	B	B	B	B	B	A	B	B	A	A	A	A	A	A	A	A	A	B	A	A	A	B	B	B	A	A	B	A	B	A	A	A	B	A	B	A	B	A	B	A	A
chrC04	1155090	5.916	1		Bn-scaff_16027_1-p221366	A	A	A	B	B	B	B	B	A	B	B	A	A	A	A	A	A	A	A	A	B	A	A	A	B	B	B	A	A	B	A	B	A	A	A	B	A	B	A	B	A	B	A	A
chrC04	1269444	7.1	1		Bn-scaff_16027_1-p386406	A	A	A	B	B	B	B	B	A	B	B	A	A	A	A	A	A	A	A	A	B	A	A	A	B	B	B	A	A	B	A	B	A	A	A	B	A	B	A	B	A	B	A	A
chrC04	2320566	16.596	5		Bn-scaff_16214_1-p195959	A	A	A	B	B	B	B	B	A	B	B	A	B	A	A	A	A	A	A	A	B	A	A	A	B	A	B	A	A	B	A	B	A	A	A	B	A	A	A	B	A	B	A	A
chrC04	2462964	17.187	1		Bn-scaff_16214_1-p300788	A	A	A	B	B	B	B	B	A	B	B	A	B	A	A	B	A	A	A	A	B	A	A	A	B	A	B	A	A	B	A	B	A	A	A	B	A	A	A	B	A	B	A	A
chrC04	3177753	20.148	1		Bn-scaff_16534_1-p551394	A	A	A	B	B	B	B	B	A	B	B	A	B	A	A	B	A	A	A	A	B	A	A	A	B	A	B	A	A	B	A	B	A	A	A	B	A	A	A	B	A	A	A	A
chrC04	3952524	25.494	13		Bn-scaff_16534_1-p1340741	A	A	A	B	B	A	B	B	A	B	B	A	B	A	A	B	B	A	A	A	B	A	A	A	B	A	B	A	A	B	A	B	A	A	A	B	A	A	A	B	B	A	A	A
chrC04	4437806	27.269	4		Bn-scaff_16534_1-p1785701	A	A	A	B	B	A	B	B	A	B	B	A	B	A	A	B	B	A	A	A	B	A	A	A	B	A	B	A	A	B	A	B	A	A	A	B	A	A	A	B	B	A	A	A
chrC04	22693676	54.538	72		Bn-scaff_16714_1-p246307	A	A	A	B	B	B	A	B	A	B	A	A	B	A	A	B	B	A	A	A	A	B	A	A	B	A	B	A	A	B	B	B	A	B	B	B	B	A	B	B	B	A	A	B
chrC04	23299753	55.13	3		Bn-scaff_16309_1-p70660	A	A	A	B	B	B	A	B	A	B	A	A	B	A	A	B	B	A	A	A	A	B	A	A	B	A	B	A	A	B	B	B	A	B	B	B	B	A	B	B	B	A	A	B
chrC04	25861699	58.092	5		Bn-scaff_26946_1-p97285	A	A	A	B	B	B	A	B	A	B	A	A	B	A	A	B	B	A	A	A	A	B	A	A	B	A	B	A	A	B	B	B	A	B	B	A	B	A	B	B	A	A	A	B
chrC04	25961272	59.275	4		Bn-scaff_17180_1-p14566	A	A	A	B	B	B	A	B	A	B	A	A	B	A	A	B	B	A	A	A	A	B	A	A	B	A	B	A	A	B	B	B	A	B	B	A	B	A	B	B	A	A	A	B
chrC04	26183135	59.881	1		Bn-scaff_17180_1-p253719	A	A	A	B	B	B	A	B	B	B	A	A	B	A	A	B	B	A	A	A	A	B	A	A	B	A	B	A	A	B	B	B	A	B	B	A	B	A	B	B	A	A	A	B
chrC04	28471498	62.266	13		Bn-scaff_15712_8-p241736	A	A	A	B	B	B	A	B	A	A	A	A	B	A	A	B	B	A	A	A	A	B	A	A	B	A	B	A	A	B	B	B	A	B	B	A	B	A	B	B	A	A	A	B
chrC04	30264375	66.41	10		Bn-scaff_15779_1-p212638	A	A	A	B	B	B	A	B	B	A	A	A	B	A	A	B	B	A	A	A	A	B	A	A	B	A	B	A	A	B	B	B	A	B	B	A	B	A	B	B	A	A	A	B
chrC04	30489416	67.002	7		Bn-scaff_27765_1-p437173	A	A	A	B	B	B	A	B	B	A	A	A	B	A	A	B	B	A	A	A	A	B	A	A	B	A	B	A	A	B	B	B	A	B	B	A	B	A	B	B	A	A	A	B
chrC04	31787388	68.778	18		Bn-scaff_16394_1-p418195	A	A	A	B	B	B	A	B	B	A	A	A	B	A	A	B	B	A	A	A	A	B	A	A	B	A	B	A	A	B	B	B	A	B	B	A	B	A	A	B	A	A	A	B
chrC04	33759454	71.146	10		Bn-scaff_16876_1-p1178318	A	A	A	B	B	B	A	B	B	A	A	A	B	A	A	B	B	A	A	A	A	B	A	A	B	A	B	A	A	B	B	B	A	B	B	A	B	A	A	B	A	A	A	B
chrC04	33856018	71.738	3		Bn-scaff_16876_1-p1092787	A	A	A	B	B	B	A	B	B	A	A	A	B	A	A	B	B	A	A	A	A	B	A	A	B	A	B	A	A	B	B	B	A	B	B	A	B	A	A	B	A	A	A	B
chrC04	34220482	72.922	4		Bn-scaff_16876_1-p662487	A	A	A	B	B	B	A	B	B	A	A	A	B	A	A	B	B	A	A	A	A	B	A	A	B	A	B	A	A	B	B	B	A	B	B	A	B	A	A	B	A	A	A	B
chrC04	34294410	73.513	4		Bn-scaff_16876_1-p598748	A	A	A	B	B	B	A	B	B	A	A	A	B	A	A	B	B	A	A	A	A	B	A	A	B	A	B	A	A	B	B	B	A	B	B	A	B	A	A	B	A	A	A	B
chrC04	34566332	75.289	22		Bn-scaff_16876_1-p317530	A	A	A	B	B	A	A	B	B	A	A	A	B	A	A	B	B	A	A	A	A	B	A	A	B	A	B	A	A	B	B	B	A	B	B	A	B	A	A	B	A	A	A	B
chrC04	35535488	80.629	41		Bn-scaff_19208_1-p201056	A	A	A	B	B	A	A	B	B	A	A	A	B	A	A	B	B	B	A	A	A	B	A	A	A	A	B	A	A	B	B	B	A	B	B	A	B	A	A	B	A	A	A	B
chrC04	35192979	81.812	9		Bn-scaff_19208_1-p490362	A	A	A	B	B	A	A	B	B	A	A	A	B	B	A	B	B	B	A	A	A	B	A	A	A	A	B	A	A	B	B	B	A	B	B	A	B	A	A	B	A	A	A	B
chrC04	36165731	82.996	1		Bn-scaff_19043_1-p440830	A	A	A	A	B	A	A	B	B	A	A	A	B	B	A	B	B	B	A	A	A	B	A	A	A	A	B	A	A	B	B	B	A	B	B	A	B	A	A	B	A	A	A	B
chrC04	36531387	83.588	21		Bn-scaff_19043_1-p41562	A	A	A	A	B	A	A	B	B	A	A	A	B	B	A	B	B	B	A	A	A	B	A	A	A	A	B	A	A	B	B	B	A	B	B	A	B	A	A	B	A	A	A	B
chrC04	36756606	84.18	98		Bn-scaff_15798_1-p135614	A	A	A	A	B	A	A	B	B	A	A	A	B	B	A	B	B	B	A	A	A	B	A	A	A	A	B	A	A	B	B	B	A	B	B	A	B	A	A	B	A	A	A	B
chrC04	37450812	84.771	7		Bn-scaff_15798_1-p755132	A	A	A	A	B	A	A	B	B	A	A	A	B	B	A	B	B	B	A	A	A	B	A	A	A	A	B	A	A	B	B	B	A	B	B	A	B	A	A	B	A	A	A	B
chrC04	38291201	85.363	29		Bn-scaff_15852_1-p530868	A	A	A	A	B	A	A	B	B	A	A	A	B	B	A	B	B	B	A	A	B	B	A	A	A	A	B	A	A	B	B	B	A	B	B	A	B	A	A	B	A	A	A	B
chrC04	38871120	85.955	22		Bn-scaff_24979_1-p78323	A	A	A	A	B	A	A	B	B	A	A	A	B	B	A	B	B	B	A	A	B	B	A	A	A	A	B	A	A	B	B	B	A	B	B	A	B	A	A	B	A	A	A	B
chrC04	39378811	87.138	11		Bn-scaff_21956_1-p224656	A	A	A	A	B	A	A	B	B	A	A	A	B	B	A	B	B	B	A	A	B	B	A	A	A	A	B	A	A	B	B	B	A	B	B	A	A	A	A	B	A	A	A	B
chrC04	41917783	88.318	4		Bn-scaff_16517_1-p116824	A	A	A	A	B	A	A	B	A	A	A	A	B	B	A	B	B	B	A	A	B	B	A	A	A	A	B	A	A	B	B	B	A	B	B	A	A	A	A	B	A	A	A	B
chrC04	42717340	90.094	4		Bn-scaff_16804_2-p284402	A	A	A	A	B	A	A	B	A	A	A	A	B	B	A	B	B	B	A	A	B	A	A	A	A	A	B	A	A	B	B	B	A	B	B	A	A	A	A	B	A	A	A	B
chrC04	42860417	90.686	2		Bn-scaff_16804_2-p153352	A	A	A	A	B	A	A	B	A	A	A	A	B	B	A	B	B	B	A	A	B	A	A	A	A	A	B	A	A	B	B	B	A	A	B	A	A	A	A	B	A	A	A	B
chrC04	44387185	100.299	6		Bn-scaff_15585_1-p456596	A	A	A	A	B	A	A	B	A	A	A	A	B	B	A	B	B	B	A	A	B	B	B	A	A	A	B	A	A	B	B	A	A	A	B	A	A	A	A	B	A	A	A	B
chrC04	44796094	102.696	31		Bn-scaff_16888_1-p7132	A	A	A	A	B	B	A	B	A	A	A	A	B	B	A	B	B	B	A	A	B	B	B	A	A	A	B	A	A	B	B	A	A	A	B	A	A	A	A	B	A	A	A	B
chrC04	46378421	114.134	1		Bn-scaff_20270_1-p235987	B	B	B	A	A	B	A	B	A	A	A	A	B	B	B	B	A	B	A	A	B	B	B	A	A	A	B	A	A	B	B	A	A	B	B	A	A	A	A	B	A	A	A	B
chrC04	46790472	115.318	16		Bn-scaff_20270_1-p671728	B	B	B	A	A	B	A	B	A	A	A	A	B	B	B	B	A	B	A	A	B	B	B	A	A	A	B	A	A	A	B	A	A	B	B	A	A	A	A	B	A	A	A	B
chrC04	46954190	116.502	2		Bn-scaff_20270_1-p850180	B	B	B	A	A	B	A	B	A	A	A	A	B	B	B	B	A	B	A	A	B	B	B	A	B	A	B	A	A	A	B	A	A	B	B	A	A	A	A	B	A	A	A	B
chrC04	46986206	117.094	1		Bn-scaff_20270_1-p881395	B	B	B	A	A	B	A	B	A	A	A	A	B	B	B	B	A	B	A	A	B	B	B	A	B	A	B	A	A	A	B	A	A	B	B	A	A	A	A	B	A	A	A	B
chrC04	47080390	118.869	2		Bn-scaff_20270_1-p1013122	B	B	B	A	A	B	A	B	A	A	A	A	B	B	B	B	A	B	A	A	B	B	B	A	B	A	B	A	A	A	B	A	A	B	B	A	A	A	A	B	A	A	A	B
chrC04	47208350	119.461	20		Bn-scaff_18903_1-p46357	B	B	B	A	A	B	A	B	A	A	A	A	B	B	B	B	A	B	A	A	B	B	B	A	B	A	B	A	A	A	B	A	A	B	B	A	A	A	A	B	A	A	A	B
chrC04	47322819	121.237	2		Bn-A04-p18097421	B	B	B	A	A	B	A	B	A	A	B	A	B	B	B	B	A	B	A	A	B	B	B	A	B	A	B	A	A	A	B	A	A	B	B	A	A	A	A	B	A	B	A	B
chrC04	47644566	123.013	7		Bn-scaff_18903_1-p491280	B	B	B	A	A	B	A	B	A	A	B	A	B	B	B	B	B	B	A	A	B	B	B	A	B	A	B	A	A	A	B	A	A	B	B	A	A	A	A	B	A	B	A	B
chrC04	47851751	124.789	3		Bn-scaff_18903_1-p629290	B	B	B	A	A	B	A	B	A	A	B	A	B	B	B	B	B	B	A	A	B	B	B	A	B	A	B	B	A	A	B	A	A	B	B	A	A	A	A	B	A	B	A	B
chrC04	48254490	128.94	3		Bn-scaff_18903_1-p998892	B	B	B	A	A	B	A	B	A	A	B	A	B	B	B	B	B	B	A	A	B	B	B	A	B	A	B	B	A	A	B	A	A	B	B	A	A	A	A	B	A	B	A	B
chrC04	48558309	130.124	4		Bn-scaff_20817_1-p137937	B	B	B	A	A	B	A	B	A	A	B	A	A	B	B	B	B	B	A	A	B	B	B	A	B	A	B	B	A	A	B	A	A	B	B	A	A	A	A	B	A	B	A	B
chrC05	150648	0	8		Bn-scaff_23107_1-p139952	B	B	A	A	B	A	A	A	A	A	A	A	B	B	B	A	A	B	A	A	B	A	B	B	A	A	A	A	A	A	A	A	B	A	B	B	A	A	B	B	B	A	B	A
chrC05	392730	0.592	1		Bn-scaff_16414_1-p1652972	B	B	A	A	B	A	A	A	A	A	A	A	B	B	B	A	A	B	A	A	B	A	B	B	A	A	A	A	A	A	A	A	B	A	B	B	A	A	B	B	B	A	B	A
chrC05	902599	1.776	3		Bn-scaff_16414_1-p1115223	B	B	A	A	B	A	A	A	A	A	A	A	B	B	B	A	A	B	A	A	B	A	B	B	A	A	A	A	A	A	A	A	B	A	B	B	A	A	A	B	B	A	B	A
chrC05	1032434	2.368	11		Bn-scaff_16414_1-p932272	B	B	A	A	B	A	A	A	A	A	A	A	B	B	B	A	A	B	A	A	B	A	B	B	A	A	A	A	A	A	A	A	B	A	B	B	A	A	A	B	B	A	B	A
chrC05	1279388	3.551	1		Bn-scaff_16414_1-p650418	B	B	A	A	B	A	A	A	A	A	A	A	B	B	B	A	A	B	A	A	B	A	B	B	A	A	A	A	A	A	A	A	B	A	B	B	A	A	A	B	B	A	B	A
chrC05	1357366	4.735	6		Bn-scaff_16414_1-p539478	B	B	A	A	B	A	A	A	A	A	A	A	B	B	B	A	A	B	A	A	B	A	B	B	A	A	A	A	A	A	A	A	B	A	B	B	A	B	A	B	B	A	B	A
chrC05	1654073	6.511	4		Bn-scaff_16414_1-p175360	B	B	A	A	B	A	A	A	A	A	A	A	B	B	B	A	B	B	A	A	B	A	B	B	A	A	A	A	A	A	A	A	B	A	B	B	A	B	A	B	B	A	B	A
chrC05	1783177	7.405	1		Bn-scaff_16414_1-p50604	B	B	A	A	B	A	A	A	A	A	A	A	B	B	B	A	B	B	A	A	B	A	B	B	A	A	A	A	A	A	A	A	B	A	B	B	A	B	A	B	B	A	B	A
chrC05	1962494	7.997	8		Bn-scaff_20901_1-p2039684	B	B	A	A	B	A	A	A	A	A	A	A	B	B	B	A	B	B	A	A	B	A	B	B	A	A	A	A	A	A	A	A	B	A	B	B	A	B	A	B	B	A	B	A
chrC05	2915090	15.144	3		Bn-scaff_20901_1-p1103224	B	B	A	A	B	A	A	A	A	A	A	A	B	B	B	A	A	B	A	A	B	A	A	B	A	A	A	A	A	A	A	A	B	A	B	B	A	B	A	B	B	A	B	A
chrC05	3103114	18.102	21		Bn-scaff_20901_1-p920536	B	B	A	A	B	A	A	A	A	A	B	A	B	B	B	A	A	B	A	A	B	A	A	B	A	A	A	A	A	A	A	A	B	A	B	B	B	B	A	B	B	A	B	A
chrC05	3636286	19.285	1		Bn-scaff_20901_1-p403764	B	B	A	B	B	A	A	A	A	A	B	A	B	B	B	A	A	B	A	A	B	A	A	B	A	A	A	A	A	A	A	A	B	A	B	B	B	B	A	B	B	A	B	A
chrC05	3698342	19.877	6		Bn-scaff_20901_1-p335873	B	B	A	B	B	A	A	A	A	A	B	A	B	B	B	A	A	B	A	A	B	A	A	B	A	A	A	A	A	A	A	A	B	A	B	B	B	B	A	B	B	A	B	A
chrC05	4320086	23.433	8		Bn-scaff_15838_2-p5064	B	B	A	B	B	A	A	A	A	A	B	A	B	B	B	A	A	B	A	A	A	A	A	B	A	A	A	A	A	A	B	A	B	A	B	B	B	B	A	B	B	A	B	A
chrC05	4943133	25.802	3		Bn-scaff_15712_10-p49537	B	B	A	B	B	A	A	A	A	A	B	A	B	B	B	A	A	B	A	A	A	A	A	B	A	A	A	A	A	A	B	A	B	A	B	B	B	B	A	B	B	A	B	A
chrC05	5117189	27.578	5		Bn-scaff_15712_10-p378255	B	B	A	B	B	A	A	A	A	A	B	A	B	B	B	A	A	B	A	A	A	A	A	B	A	A	A	A	A	A	B	A	B	A	B	B	B	B	A	B	B	A	B	A
chrC05	6087896	32.326	1		Bn-scaff_18181_1-p1707481	B	B	A	B	B	A	A	A	A	A	B	A	B	B	B	A	A	B	A	A	A	A	A	B	A	B	A	A	A	B	B	A	B	A	B	B	B	B	A	B	B	A	B	A
chrC05	8117921	44.185	9		Bn-scaff_16082_1-p518060	B	B	A	B	A	A	A	A	A	A	B	A	B	B	B	A	A	B	A	B	A	B	A	B	B	B	B	A	A	B	B	A	B	A	B	B	B	B	A	B	B	B	B	A
chrC05	8350719	44.777	5		Bn-scaff_16082_1-p278157	B	B	A	B	A	A	A	A	A	A	B	A	B	B	B	A	A	B	A	B	A	B	A	B	B	B	B	A	A	B	B	A	B	A	B	B	B	B	A	B	B	B	B	A
chrC05	10248641	50.722	3		Bn-scaff_16093_1-p44383	B	B	A	B	A	A	A	A	B	A	B	A	B	B	B	A	B	B	A	B	A	B	A	B	B	B	B	A	A	B	B	A	B	A	B	B	B	B	A	B	B	B	B	A
chrC05	11179563	51.906	71		Bn-scaff_21821_1-p55175	B	B	A	B	A	A	A	A	B	B	B	A	B	B	B	A	B	B	A	B	A	B	A	B	B	B	B	A	A	B	B	A	B	A	B	B	B	B	A	B	B	B	B	A
chrC05	12026156	54.274	54		Bn-scaff_21338_1-p542019	B	B	A	B	A	A	A	A	B	B	B	A	B	B	B	A	B	B	A	B	A	B	A	B	B	B	B	A	A	B	B	A	B	A	B	B	B	B	A	B	B	B	B	A
chrC05	12718431	55.458	25		Bn-scaff_16268_1-p533546	B	B	A	B	A	A	A	A	B	B	B	A	B	B	B	A	B	B	A	B	A	B	A	B	B	B	B	A	A	B	B	A	B	A	B	B	B	B	A	B	B	B	B	A
chrC05	23694560	56.745	1		Bn-scaff_24126_1-p13903	B	B	A	B	A	A	A	A	B	B	B	B	B	B	B	A	B	B	B	B	A	B	A	B	B	B	B	A	A	B	B	B	B	B	B	B	B	B	A	B	B	B	B	A
chrC05	15307980	57.316	2		Bn-scaff_20530_1-p154771	B	B	A	B	A	A	A	A	B	B	B	B	B	B	B	A	B	B	A	B	A	B	A	B	B	B	B	A	A	B	B	A	B	A	B	B	B	B	A	B	B	B	B	A
chrC05	17596005	57.908	2		Bn-scaff_16478_1-p1065886	B	B	A	B	A	A	A	A	B	B	B	B	B	B	B	A	B	B	A	B	A	B	A	B	B	B	B	A	A	B	B	A	B	A	B	B	B	B	A	B	B	B	B	A
chrC05	24456053	63.254	2		Bn-scaff_16759_1-p584677	B	B	A	B	A	A	A	A	B	B	B	B	B	B	B	A	B	B	B	B	A	B	A	B	B	B	B	A	A	B	B	B	B	B	B	B	B	B	A	B	B	B	B	A
chrC05	38565290	90.522	3		Bn-scaff_21369_1-p380883	A	A	A	B	A	A	A	A	A	B	B	B	B	B	A	A	B	B	B	B	B	A	B	A	B	B	B	B	A	B	A	B	B	B	B	B	A	B	A	B	A	B	B	A
chrC05	39828581	98.283	2		Bn-scaff_17441_1-p720405	A	A	A	B	A	A	A	A	A	B	B	B	B	B	A	A	B	B	B	B	B	A	B	A	B	B	B	B	A	B	A	B	B	B	B	B	A	B	A	B	A	B	B	A
chrC05	40125051	98.88	12		Bn-scaff_17441_1-p1037899	A	A	A	B	A	A	A	A	A	B	B	B	B	B	A	A	B	B	B	B	B	A	B	A	B	B	B	B	A	B	A	B	B	B	B	B	A	B	A	B	A	B	B	A
chrC05	40369374	99.472	5		Bn-scaff_17441_3-p66396	A	A	A	B	A	A	A	A	A	B	B	B	B	B	A	A	B	B	B	B	B	A	B	A	B	B	B	B	A	B	A	B	B	B	B	B	A	B	B	B	A	B	B	A
chrC05	40731490	100.064	2		Bn-scaff_20219_1-p52642	A	A	A	B	A	A	A	A	A	B	B	B	B	B	A	A	B	B	B	B	B	A	B	A	B	B	B	B	A	B	A	B	B	B	B	B	A	B	B	B	A	B	B	A
chrC05	40792867	101.247	8		Bn-scaff_20219_1-p152816	A	A	A	B	A	A	A	A	A	B	B	B	B	B	A	A	B	B	B	B	B	A	B	A	B	A	B	B	A	B	A	B	B	B	B	B	A	B	B	B	A	B	B	A
chrC05	40995877	101.839	6		Bn-scaff_20219_1-p361815	A	A	A	B	A	A	A	A	A	B	B	B	B	B	A	A	B	B	B	B	B	A	B	A	B	A	B	B	A	B	A	B	B	B	B	B	A	B	B	B	A	B	B	A
chrC06	1732662	0	1		Bn-scaff_22765_1-p82282	B	B	B	A	A	B	B	B	A	A	B	A	A	B	B	A	A	A	B	A	A	B	B	A	A	A	B	B	A	A	A	A	A	A	B	B	B	A	B	B	B	A	A	A
chrC06	90324	1.184	25		Bn-scaff_18140_1-p822844	B	B	B	A	A	B	B	B	A	A	B	A	A	B	B	A	A	A	B	A	A	B	B	A	A	A	B	B	A	A	A	A	A	A	B	B	B	A	B	B	B	A	A	A
chrC06	1939108	2.96	3		Bn-scaff_18140_1-p599818	B	B	B	A	A	B	B	B	A	A	B	A	A	B	B	A	A	A	B	A	A	B	B	A	A	A	B	B	A	A	A	A	A	A	B	B	B	A	B	B	B	A	A	A
chrC06	2492677	4.143	3		Bn-scaff_18140_1-p179475	B	B	B	A	A	B	B	B	A	A	B	A	A	B	B	A	A	A	B	A	A	B	B	A	A	A	B	B	A	A	A	A	A	A	B	B	B	A	B	B	B	A	A	A
chrC06	2651794	4.735	15		Bn-scaff_19911_1-p93145	B	B	B	A	A	B	B	B	A	A	B	A	A	B	B	A	A	A	B	A	A	B	B	A	A	A	B	B	A	A	A	A	A	A	B	B	B	A	B	B	B	A	A	A
chrC06	2723964	5.327	10		Bn-scaff_28752_1-p303	B	B	B	A	A	B	B	B	A	A	B	A	A	B	B	A	A	A	B	A	A	B	B	A	A	A	B	B	A	A	A	A	A	A	B	B	B	A	A	B	B	A	A	A
chrC06	2818235	5.918	5		Bn-scaff_16553_1-p6743	B	B	B	A	A	B	B	B	A	A	B	A	A	B	B	A	A	A	B	A	A	B	B	A	A	A	B	B	A	A	A	A	A	A	B	B	B	A	A	B	B	A	A	A
chrC06	3480683	10.063	8		Bn-scaff_16485_1-p571390	B	B	B	A	A	A	B	B	A	A	B	A	A	A	B	A	A	A	B	A	A	B	B	A	A	A	B	B	A	A	A	A	A	A	B	B	B	A	A	B	B	A	A	A
chrC06	3578263	12.432	3		Bn-scaff_16485_1-p668116	B	B	B	A	A	A	B	B	A	A	B	A	A	A	B	A	A	A	B	A	A	B	B	A	A	A	B	B	A	A	A	A	A	A	B	B	B	A	A	B	B	A	A	A
chrC06	3594177	13.023	1		Bn-scaff_16485_1-p682420	B	B	B	A	A	A	B	B	A	A	B	A	A	A	B	A	A	A	B	A	A	B	B	A	A	A	B	B	A	A	A	A	A	A	B	B	B	A	A	B	B	A	A	A
chrC06	3756155	14.207	14		Bn-scaff_27872_1-p48519	B	B	B	A	A	A	B	B	A	A	B	A	A	A	B	A	A	A	B	A	B	B	B	A	A	A	B	B	A	A	A	A	A	A	B	B	B	A	A	B	B	A	A	A
chrC06	4205594	14.799	5		Bn-scaff_18344_1-p149070	B	B	B	A	A	A	B	B	A	A	B	A	A	A	B	A	A	A	B	A	B	B	B	A	A	A	B	B	A	A	A	A	A	A	B	B	B	A	A	B	B	A	A	A
chrC06	4824635	17.167	4		Bn-A06-p1455781	B	B	B	A	A	A	B	B	A	A	B	A	A	A	B	A	A	A	B	A	B	B	B	A	A	A	B	B	A	A	A	A	A	A	B	B	B	A	A	B	B	A	A	A
chrC06	5086640	19.536	16		Bn-scaff_27421_1-p7687	B	B	B	A	A	A	B	B	A	A	B	A	A	A	B	A	A	A	B	A	B	B	B	A	A	A	B	B	A	A	A	A	A	A	B	B	B	A	A	B	B	A	A	A
chrC06	5251700	20.128	2		Bn-scaff_20773_1-p472229	B	B	B	A	A	A	B	B	A	A	B	A	A	A	B	A	A	A	B	A	B	B	B	A	A	A	B	B	A	A	A	A	A	A	B	B	B	A	A	B	B	A	A	A
chrC06	5260484	21.904	7		Bn-scaff_20773_1-p463597	B	B	B	A	A	A	B	B	A	A	B	A	A	A	B	A	A	A	B	A	B	B	B	A	A	A	B	B	A	A	A	A	A	A	B	B	B	A	A	B	B	A	A	A
chrC06	4830016	22.611	1		Bn-A06-p1450741	B	B	B	A	A	U	B	B	A	A	B	B	A	A	B	A	A	A	B	A	B	B	B	A	A	A	B	B	A	A	A	A	A	A	B	B	B	A	A	B	B	A	A	A
chrC06	5851803	28.021	7		Bn-scaff_16647_1-p486000	B	B	B	A	A	B	B	B	A	B	B	A	A	A	B	A	A	A	B	A	B	B	B	A	A	A	B	B	A	A	A	A	A	A	B	B	B	A	A	B	B	A	A	A
chrC06	5956989	29.797	4		Bn-scaff_16647_1-p169076	B	B	B	A	A	B	B	B	A	B	B	A	A	A	B	A	B	A	B	A	B	B	B	A	A	A	B	A	A	A	A	A	A	A	B	B	B	A	A	B	B	A	A	A
chrC06	5961676	30.389	3		Bn-scaff_16647_1-p164391	B	B	B	A	A	B	B	B	A	B	B	A	A	A	B	A	B	A	B	A	B	B	B	A	A	A	B	A	A	A	A	A	A	A	B	B	B	A	A	B	B	A	A	A
chrC06	6125157	30.98	6		Bn-scaff_16647_1-p33438	B	B	B	A	A	B	B	B	A	B	B	A	A	A	B	A	B	A	B	A	B	B	B	A	A	A	B	A	A	A	A	A	A	A	B	B	B	A	A	B	B	A	A	A
chrC06	11322401	37.526	2		Bn-Scaffold000193-p123793	B	B	B	A	A	B	B	B	A	B	B	A	B	A	B	A	B	A	B	A	B	B	B	A	A	A	B	A	A	B	A	A	A	B	B	B	B	B	A	B	B	A	A	A
chrC06	11676688	38.118	6		Bn-scaff_18002_1-p156755	B	B	B	A	A	B	B	B	A	B	B	A	B	A	B	A	B	A	B	A	B	B	B	A	A	A	B	A	A	B	A	A	A	B	B	B	B	B	A	B	B	A	A	A
chrC06	12368073	38.71	17		Bn-scaff_17088_2-p163374	B	B	B	A	A	B	B	B	A	B	B	A	B	A	B	A	B	A	B	A	B	B	B	A	A	A	B	A	A	B	A	A	A	B	B	B	B	B	A	B	B	A	A	A
chrC06	12446611	39.302	12		Bn-scaff_18439_1-p315627	B	B	B	A	A	B	B	B	A	B	B	A	B	A	B	A	B	A	B	A	B	B	B	A	A	A	B	A	A	B	A	A	A	B	B	B	B	B	A	B	B	A	A	A
chrC06	14089710	44.648	6		Bn-scaff_16510_1-p234240	A	A	B	A	A	B	B	B	A	B	B	A	B	A	A	A	B	A	B	A	B	A	B	A	A	A	B	A	B	B	A	A	A	B	B	B	B	B	A	B	B	A	A	B
chrC06	15638853	47.016	3		Bn-scaff_15818_1-p345564	A	A	B	A	A	B	B	B	A	B	B	A	B	A	A	A	B	A	B	A	B	A	B	B	A	A	B	A	B	B	A	A	A	B	B	B	B	B	A	B	B	A	A	B
chrC06	15827837	47.608	9		Bn-scaff_15818_1-p550445	A	A	B	A	A	B	B	B	A	A	B	A	B	A	A	A	B	A	B	A	B	A	B	B	A	A	B	A	B	B	A	A	A	B	B	B	B	B	A	B	B	A	A	B
chrC06	18095010	52.356	9		Bn-scaff_15818_2-p1748880	A	A	B	A	A	B	B	B	A	A	B	A	B	A	A	A	B	A	B	B	B	A	B	B	A	A	B	A	B	B	A	A	A	B	B	B	B	B	A	A	B	A	A	B
chrC06	18723938	52.948	6		Bn-scaff_18206_1-p454050	A	A	B	A	A	B	B	B	A	A	B	A	B	A	A	A	B	A	B	B	B	A	B	B	A	A	B	A	B	B	A	A	A	B	B	B	B	B	A	A	B	A	A	B
chrC06	18957512	53.54	12		Bn-scaff_18206_3-p60673	A	A	B	A	A	B	B	B	A	A	B	A	B	A	A	A	B	A	B	B	B	A	B	B	A	A	B	A	B	B	A	A	A	B	B	B	B	B	A	A	B	A	A	B
chrC06	19830472	61.901	2		Bn-scaff_15763_1-p233999	A	A	B	A	A	B	B	B	B	A	B	A	B	A	A	A	B	A	B	B	B	A	B	B	A	A	B	A	B	B	B	B	A	B	B	B	B	B	A	A	A	B	A	B
chrC06	19914227	62.493	3		Bn-scaff_15763_1-p347214	A	A	B	A	A	B	B	B	B	A	B	A	B	A	A	A	B	A	B	B	B	A	B	B	A	A	B	A	B	B	B	B	A	B	B	B	B	B	A	A	A	B	A	B
chrC06	20187263	63.676	15		Bn-scaff_15763_1-p642811	A	A	B	A	A	B	B	B	B	A	B	A	B	A	A	A	B	A	B	B	B	A	B	B	A	A	B	A	B	B	B	B	B	B	B	B	B	B	A	A	A	B	B	B
chrC06	20217929	64.268	2		Bn-scaff_15763_1-p681318	A	A	B	A	A	B	B	B	B	A	B	A	B	A	A	B	B	A	B	B	B	A	B	B	A	A	B	A	B	B	B	B	B	B	B	B	B	B	A	A	A	B	B	B
chrC06	21785858	69.016	18		Bn-scaff_15818_1-p2382246	A	A	B	A	A	B	B	B	B	A	B	A	B	A	A	B	B	A	B	B	B	A	B	B	B	A	B	A	B	B	B	B	B	B	B	B	B	B	A	A	A	B	B	B
chrC06	24574521	69.611	7		Bn-scaff_16064_1-p1086474	A	A	B	A	A	B	B	B	B	A	B	A	B	A	A	B	B	A	B	B	B	A	B	B	B	A	B	A	B	B	B	B	B	B	B	B	B	B	A	A	A	B	B	B
chrC06	27527926	70.207	11		Bn-scaff_23979_1-p2150	A	A	B	A	A	B	B	B	B	A	B	A	B	A	A	B	B	A	B	B	B	A	B	B	B	A	B	A	B	B	B	B	B	B	B	B	B	B	A	A	A	B	B	B
chrC07	18151157	0	3		Bn-scaff_16450_1-p343032	A	A	B	A	B	A	B	B	B	A	B	A	A	A	A	A	B	B	A	A	A	A	B	A	B	A	A	A	A	A	B	A	A	A	A	A	A	A	A	A	A	B	A	B
chrC07	19109526	2.358	7		Bn-scaff_23400_1-p582590	A	A	B	A	B	A	B	B	B	A	A	A	A	A	A	A	B	B	A	A	A	A	B	A	B	A	A	A	A	A	B	A	A	A	A	A	A	A	A	A	A	B	A	A
chrC07	19203749	2.95	1		Bn-scaff_23400_1-p508657	A	A	B	A	B	A	B	B	B	A	A	A	A	A	A	A	B	B	A	A	A	A	B	A	B	A	A	A	A	A	B	A	A	A	A	A	A	A	A	A	A	B	A	A
chrC07	19501436	3.542	9		Bn-scaff_23400_1-p249552	A	A	B	A	B	A	B	B	B	A	A	A	A	A	A	A	B	B	A	A	A	A	B	A	B	A	A	A	A	A	B	A	A	A	A	A	A	A	A	A	A	B	A	A
chrC07	21147509	6.503	2		Bn-scaff_18501_1-p115969	A	A	B	A	B	A	B	B	B	A	A	A	A	A	A	A	B	B	A	A	A	A	B	A	B	A	A	A	A	A	B	A	A	A	A	A	A	A	A	B	A	A	A	A
chrC07	20773361	8.279	3		Bn-scaff_18501_1-p465658	A	A	B	A	B	A	B	B	B	A	A	A	A	A	A	A	B	B	A	A	A	A	B	A	B	A	A	A	A	A	B	A	A	A	A	A	A	A	A	B	A	A	A	A
chrC07	22208994	10.055	10		Bn-scaff_18202_1-p1606332	A	A	B	A	B	A	B	B	B	A	A	A	A	A	A	A	A	B	A	A	A	A	B	B	B	A	A	A	A	A	B	A	A	A	A	A	A	A	A	B	A	A	A	A
chrC07	23420921	11.239	26		Bn-scaff_18202_1-p140798	A	A	B	A	B	A	B	B	B	A	A	A	A	A	A	A	A	B	A	A	A	A	B	B	B	A	A	A	A	A	B	A	A	A	A	A	A	A	A	B	A	A	A	A
chrC07	24883017	15.39	1		Bn-scaff_23839_1-p316201	A	A	B	A	B	A	B	B	B	B	A	B	A	A	A	A	A	B	A	A	A	A	B	B	B	A	A	A	A	A	B	A	A	A	A	A	A	A	A	B	A	A	A	A
chrC07	25202230	17.759	6		Bn-scaff_21268_1-p121804	A	A	B	A	B	A	B	B	B	B	A	B	A	A	A	A	A	B	A	A	B	A	B	B	B	A	A	A	A	A	B	A	A	A	A	A	A	A	A	B	A	A	A	A
chrC07	26061870	20.721	1		Bn-scaff_27204_1-p1544	A	A	B	A	B	A	B	B	B	B	U	B	A	U	A	A	A	B	A	A	B	U	B	B	B	A	A	A	A	A	B	A	A	A	A	A	A	A	A	B	A	A	A	A
chrC07	26705619	21.313	8		Bn-scaff_15754_1-p243179	A	A	B	A	B	A	B	B	B	B	A	B	A	A	A	A	A	B	A	A	B	A	B	B	B	A	A	A	A	A	B	A	A	A	A	A	A	A	A	B	A	A	A	A
chrC07	28049209	27.257	17		Bn-scaff_16130_1-p266134	A	A	B	A	B	A	B	B	B	B	A	B	A	A	A	A	B	B	A	A	B	A	B	B	B	A	A	A	A	A	B	A	A	A	A	A	A	A	A	B	A	A	A	A
chrC07	28133252	27.849	30		Bn-scaff_16130_1-p338272	A	A	B	A	B	A	B	B	B	B	A	B	A	A	A	A	B	B	A	A	B	A	B	B	B	A	A	A	A	A	B	A	A	A	A	A	A	A	A	B	A	A	A	A
chrC07	28447152	29.032	2		Bn-scaff_16130_1-p659599	A	A	B	A	B	A	B	B	B	B	A	B	A	A	A	A	B	B	A	A	B	A	B	B	B	A	A	A	A	A	B	A	B	A	A	A	A	A	A	B	A	A	B	A
chrC07	28472764	29.624	7		Bn-scaff_16130_1-p766949	A	A	B	A	B	A	B	B	B	B	A	B	A	A	A	A	B	B	A	A	B	A	B	B	B	A	A	A	A	A	B	A	B	A	A	A	A	A	A	B	A	A	B	A
chrC07	28751033	30.216	10		Bn-scaff_16130_1-p1009417	A	A	B	A	B	A	B	B	B	B	A	B	A	A	A	A	B	B	A	A	B	A	B	B	B	A	A	A	A	A	B	A	B	A	A	A	A	A	A	B	A	A	B	A
chrC07	28772252	30.807	5		Bn-scaff_16130_1-p1039499	A	A	B	A	B	A	B	B	B	B	A	B	A	A	A	A	B	B	A	A	B	A	B	B	B	A	A	A	A	A	B	A	B	A	A	B	A	A	A	B	A	A	B	A
chrC07	29552036	33.171	18		Bn-scaff_16130_1-p1960365	A	A	B	A	B	A	B	B	A	B	A	B	A	A	A	A	B	B	A	A	B	A	B	B	B	A	A	A	A	A	B	A	B	A	A	B	A	A	A	B	A	A	B	A
chrC07	29703812	33.763	16		Bn-scaff_16130_1-p2147258	A	A	B	A	B	A	B	B	A	B	A	B	A	A	A	A	B	B	A	A	B	A	B	B	B	A	A	A	A	A	B	A	B	A	A	B	A	A	A	B	A	A	B	A
chrC07	32689091	40.911	6		Bn-scaff_17291_1-p867646	A	A	B	A	B	A	B	A	A	A	A	B	A	A	A	A	B	B	A	A	B	A	A	B	B	A	A	A	A	A	B	A	B	A	A	B	A	A	A	A	A	A	B	A
chrC07	32869690	41.503	7		Bn-scaff_17291_1-p644480	A	A	B	A	B	A	B	A	A	A	A	B	A	A	A	A	B	B	A	A	B	A	A	B	B	A	A	A	A	A	B	B	B	A	A	B	A	A	A	A	A	A	B	A
chrC07	32982921	42.095	4		Bn-scaff_17291_1-p467671	A	A	B	A	B	A	B	A	A	A	A	B	A	A	A	A	B	A	A	A	B	A	A	B	B	A	A	A	A	A	B	B	B	A	A	B	A	A	A	A	A	A	B	A
chrC07	33046815	42.687	3		Bn-scaff_17291_1-p409375	A	A	B	A	B	A	B	A	A	A	A	B	A	A	A	A	B	A	A	A	B	A	A	B	B	A	A	A	A	A	B	B	B	A	B	B	A	A	A	A	A	A	B	A
chrC07	33890033	47.424	1		Bn-scaff_15705_1-p480964	A	A	B	A	B	A	B	A	A	A	A	B	A	A	A	A	B	A	A	A	B	A	A	B	B	A	A	A	A	A	B	B	B	B	B	B	A	A	A	A	A	A	B	A
chrC07	33958188	48.608	3		Bn-scaff_15705_1-p561162	A	A	B	A	B	A	B	A	A	A	A	B	A	A	A	A	B	A	A	A	B	A	A	B	B	A	A	A	A	A	B	B	B	B	B	B	A	A	A	A	A	A	B	A
chrC07	34719199	50.382	7		Bn-scaff_15705_1-p1415123	A	A	B	A	B	B	B	A	A	A	A	B	A	A	A	A	B	A	A	A	B	A	A	B	B	A	A	A	A	A	B	B	B	B	B	B	A	A	A	A	A	A	B	A
chrC07	35644550	54.534	4		Bn-scaff_15705_1-p2705632	A	A	B	A	B	B	B	A	A	A	A	B	A	A	A	A	B	A	A	A	B	A	A	B	A	A	A	A	A	A	B	B	B	B	B	B	A	A	A	A	A	A	B	A
chrC07	36237485	57.496	2		Bn-scaff_15705_3-p455031	A	A	B	A	B	B	A	A	A	A	A	B	A	A	A	A	B	A	A	A	B	A	A	B	A	A	A	A	A	B	B	B	B	B	B	B	A	A	A	A	A	A	B	A
chrC07	36251923	58.088	4		Bn-scaff_25427_1-p9879	A	A	B	A	B	B	A	A	A	A	A	B	A	A	A	A	B	A	A	A	B	A	A	B	A	A	A	A	A	B	B	B	B	B	B	B	A	A	A	A	A	A	B	A
chrC07	36573296	59.864	1		Bn-scaff_16069_1-p261409	A	A	B	A	B	B	A	A	A	A	A	B	A	A	A	A	B	A	A	A	B	A	A	B	A	A	A	A	A	B	B	B	B	B	B	B	A	A	A	A	A	A	B	A
chrC07	37089847	60.455	17		Bn-scaff_16069_1-p695336	A	A	B	A	B	B	A	A	A	A	A	B	A	A	A	A	B	A	A	A	B	A	A	B	A	A	A	A	A	B	B	B	B	B	B	B	A	A	A	A	A	A	B	A
chrC07	37585991	62.231	10		Bn-scaff_16069_1-p1152134	A	A	B	A	B	B	A	A	A	A	A	B	A	B	A	A	B	A	A	B	B	B	A	B	A	A	A	A	A	B	B	B	B	B	B	B	A	A	A	A	A	A	B	A
chrC07	37717639	63.415	1		Bn-scaff_16069_1-p1269936	A	A	B	A	B	B	B	A	A	A	A	B	A	B	A	A	B	A	A	B	B	B	A	B	A	A	A	A	A	B	B	B	B	B	B	B	A	A	A	A	A	A	B	A
chrC07	38087374	64.007	10		Bn-scaff_16069_1-p1670012	A	A	B	A	B	B	B	A	A	A	A	B	A	B	A	A	B	A	A	B	B	B	A	B	A	A	A	A	A	B	B	B	B	B	B	B	A	A	A	A	A	A	B	A
chrC07	40148957	70.553	2		Bn-scaff_16069_1-p3744715	A	A	B	A	B	B	A	A	A	A	A	B	B	B	A	A	B	A	B	B	B	B	A	B	A	A	A	A	A	B	B	B	B	B	B	B	A	A	A	A	A	A	B	A
chrC07	40154950	71.144	3		Bn-scaff_16069_1-p3750766	A	A	B	A	B	B	A	A	A	A	A	B	B	B	A	A	B	A	B	B	B	B	A	B	A	A	A	A	A	B	B	B	B	B	B	B	A	A	A	A	A	A	B	A
chrC07	40521725	71.736	26		Bn-scaff_16069_1-p4119525	A	A	B	A	B	B	A	A	A	A	A	B	B	B	A	A	B	A	B	B	B	B	A	B	A	A	A	A	A	B	B	B	B	B	B	B	A	A	A	A	A	A	B	A
chrC07	41421666	77.681	2		Bn-scaff_16110_1-p3503616	A	A	A	A	B	B	A	A	A	A	A	B	B	B	A	A	B	A	B	B	B	B	A	B	A	A	A	A	A	B	B	B	B	B	B	A	A	A	B	A	A	A	B	A
chrC07	41787282	80.049	1		Bn-scaff_16110_1-p3092217	A	A	A	A	B	B	A	A	A	A	A	B	B	B	A	A	B	A	B	B	B	B	A	B	A	A	A	A	A	B	B	B	B	B	B	A	A	A	B	A	A	A	B	A
chrC07	42591285	83.641	7		Bn-scaff_16110_1-p2281432	A	A	A	A	B	B	A	A	A	A	A	B	B	B	A	A	B	A	B	B	B	B	A	B	A	B	A	A	A	B	B	A	B	B	B	A	A	A	B	A	A	A	B	A
chrC07	42846458	85.456	4		Bn-scaff_16110_1-p2030050	A	A	A	A	B	B	A	A	A	A	A	B	B	B	A	A	B	A	B	B	B	B	A	B	A	B	A	A	A	B	B	A	B	B	B	A	A	A	B	A	A	A	B	A
chrC07	42947025	86.64	16		Bn-scaff_16110_1-p1940215	A	A	A	A	B	B	A	A	B	A	A	B	B	B	A	A	B	A	B	B	B	B	A	B	A	B	A	A	A	B	B	A	B	B	B	A	A	A	B	A	A	A	B	A
chrC07	43389835	88.416	3		Bn-scaff_16110_1-p1591073	A	A	A	A	B	B	A	A	B	A	A	B	B	B	A	A	B	A	B	B	B	B	A	B	B	B	A	A	B	B	B	A	B	B	B	A	A	A	B	A	A	A	B	A
chrC07	43818213	91.378	2		Bn-scaff_16110_1-p1139348	A	A	A	A	B	B	A	A	B	B	A	B	B	B	A	A	B	A	B	B	A	B	A	B	B	B	A	A	B	B	B	A	B	B	B	A	A	A	B	A	A	A	B	A
chrC07	43977326	91.97	3		Bn-scaff_16110_1-p975852	A	A	A	A	B	B	A	A	B	B	A	B	B	B	A	A	B	A	B	B	A	B	A	B	B	B	A	A	B	B	B	A	B	B	B	A	A	A	B	A	A	A	B	A
chrC07	44028352	92.561	1		Bn-scaff_16110_1-p931172	A	A	A	A	B	B	A	B	B	B	A	B	B	B	A	A	B	A	B	B	A	B	A	B	B	B	A	A	B	B	B	A	B	B	B	A	A	A	B	A	A	A	B	A
chrC07	44204654	93.745	2		Bn-scaff_16110_1-p685258	A	A	A	A	B	B	A	B	B	B	A	B	B	B	A	A	B	A	B	B	A	B	A	B	B	B	A	A	B	B	A	A	B	B	B	A	A	A	B	A	A	A	B	A
chrC07	44461618	94.337	10		Bn-scaff_16110_1-p436278	A	A	A	A	B	B	A	B	B	B	A	B	B	B	A	A	B	A	B	B	A	B	A	B	B	B	A	A	B	B	A	A	B	B	B	A	A	A	B	A	A	A	B	A
chrC08	1345945	0	2		Bn-scaff_26293_1-p142747	B	B	B	A	B	B	A	A	B	B	A	A	B	A	B	A	B	A	A	B	A	A	A	B	B	A	B	B	B	B	A	A	A	B	B	A	A	A	A	A	A	A	A	B
chrC08	1354017	0.592	4		Bn-scaff_26293_1-p133260	B	B	B	A	B	B	A	A	B	B	A	A	B	A	B	A	B	A	A	B	A	A	A	B	B	A	B	B	B	B	A	A	A	B	B	A	A	A	A	A	A	A	A	B
chrC08	1714765	1.183	3		Bn-scaff_15705_1-p2903284	B	B	B	A	B	B	A	A	B	B	A	A	B	A	B	A	B	A	A	B	A	A	A	B	B	A	B	B	B	A	A	A	A	B	B	A	A	A	A	A	A	A	A	B
chrC08	1948519	1.775	14		Bn-scaff_16022_1-p507767	B	B	B	A	B	B	A	A	B	B	A	A	B	A	B	A	B	A	A	B	A	A	A	B	B	A	B	B	B	A	A	A	A	B	B	A	A	A	A	A	A	A	A	B
chrC08	3904769	2.363	67		Bn-scaff_21003_1-p632140	B	B	B	A	B	B	A	A	B	B	A	A	B	A	B	A	B	A	A	B	A	A	A	B	B	A	B	B	B	A	A	B	A	B	B	A	A	A	A	A	A	A	A	B
chrC08	3490039	2.958	1		Bn-scaff_17807_1-p503493	B	B	B	A	B	B	A	A	B	B	A	A	B	A	B	A	B	A	A	B	A	A	A	B	B	A	B	B	B	A	A	B	U	B	B	A	A	A	A	A	A	A	A	B
chrC08	8141626	4.734	304		Bn-scaff_15896_1-p279431	B	B	B	A	B	B	A	A	B	B	A	A	B	A	B	A	A	A	A	B	A	A	A	B	B	A	B	B	B	A	A	B	A	B	B	A	A	A	A	A	A	A	A	B
chrC08	13715115	6.512	19		Bn-scaff_16287_1-p439613	B	B	B	A	B	B	A	A	B	B	A	A	B	A	B	A	A	A	A	B	A	A	A	B	B	A	B	B	B	A	A	B	B	B	B	A	A	B	A	A	A	A	B	B
chrC08	14017784	7.104	30		Bn-scaff_16545_1-p84969	B	B	B	A	B	B	A	A	B	B	A	A	B	A	B	A	A	A	A	B	A	A	A	B	B	A	B	B	B	A	A	B	B	B	B	A	A	B	A	A	A	A	B	B
chrC08	15778601	10.66	1		Bn-scaff_17257_1-p98652	B	B	B	A	B	B	A	A	B	B	A	B	B	A	B	A	A	A	A	B	B	A	A	B	B	A	B	B	B	A	A	B	B	B	B	A	A	B	A	A	A	A	B	B
chrC08	16056503	11.252	1		Bn-scaff_26506_1-p42166	B	B	B	A	B	B	A	A	B	B	A	B	B	A	B	A	A	B	A	B	B	A	A	B	B	A	B	B	B	A	A	B	B	B	B	A	A	B	A	A	A	A	B	B
chrC08	16316194	11.844	12		Bn-scaff_18275_1-p1364261	B	B	B	A	B	B	A	A	B	B	A	B	A	A	B	A	A	B	A	B	B	A	A	B	B	A	B	B	B	A	A	B	B	B	B	A	A	B	A	A	A	A	B	B
chrC08	19157970	23.172	9		Bn-scaff_17227_1-p927882	B	B	B	A	B	B	A	A	B	A	A	B	A	A	B	A	A	B	A	B	B	A	A	A	B	A	B	A	B	A	A	B	B	B	B	A	A	B	B	A	A	B	B	B
chrC08	19592227	26.239	2		Bn-scaff_17227_1-p1391195	B	B	B	A	B	B	A	A	B	A	A	B	A	A	B	A	A	B	A	B	B	A	A	A	B	A	B	A	B	A	A	B	B	B	B	A	A	B	B	A	A	B	B	B
chrC08	19678732	28.607	3		Bn-scaff_21786_1-p160470	B	B	B	A	B	B	A	A	B	A	A	B	A	A	B	A	A	B	A	B	B	A	A	A	B	A	B	A	B	A	A	B	B	B	B	A	A	B	B	B	A	B	B	B
chrC08	19768760	29.79	12		Bn-scaff_16962_1-p542817	B	B	B	A	B	B	A	A	B	A	A	B	A	A	B	A	A	B	A	B	B	A	A	A	B	A	A	A	B	A	A	B	B	B	A	A	A	B	B	B	A	B	B	B
chrC08	20718924	36.935	15		Bn-scaff_16231_1-p1185283	B	B	B	A	B	B	A	A	B	A	A	B	A	A	B	A	A	B	A	B	B	A	A	A	B	A	A	A	B	A	A	B	B	B	A	A	A	B	B	B	A	B	B	B
chrC08	8656294	44.18	1		Bn-scaff_15923_1-p9725	B	B	B	A	B	A	A	B	B	A	A	B	A	A	B	B	A	B	A	B	B	A	A	A	B	A	A	A	B	A	A	B	B	B	A	A	A	B	B	B	A	B	B	B
chrC08	23424586	49.418	2		Bn-scaff_16174_1-p1205004	B	B	B	A	B	A	A	B	B	A	A	B	A	A	B	B	B	B	A	B	B	A	A	A	B	A	A	B	B	A	A	B	B	B	A	A	A	B	B	B	A	B	B	B
chrC08	24953222	51.194	4		Bn-scaff_16770_1-p2233710	B	B	B	A	B	A	A	B	B	A	A	B	A	A	B	B	B	B	A	B	B	A	A	A	B	A	A	B	B	A	B	B	B	B	A	A	A	B	B	B	A	B	B	B
chrC08	27038877	58.947	37		Bn-scaff_16770_1-p4352929	B	B	B	A	B	A	B	B	B	A	B	B	A	A	B	B	B	B	A	B	B	A	A	A	B	A	A	B	B	A	B	B	B	B	A	A	A	B	B	B	A	B	B	B
chrC08	27495679	60.131	5		Bn-scaff_23937_1-p22809	B	B	B	A	B	A	B	B	B	A	B	B	A	A	B	B	B	B	A	B	B	A	A	A	B	A	A	B	B	A	B	B	B	B	A	A	A	B	B	B	A	B	B	B
chrC08	27791176	61.315	12		Bn-scaff_16361_1-p317762	B	B	B	A	B	A	B	B	B	A	B	B	A	A	B	B	B	B	A	B	B	A	A	A	B	A	A	B	B	A	B	B	B	B	A	A	A	B	B	B	A	B	B	B
chrC08	28372400	62.498	7		Bn-scaff_16361_1-p900511	B	B	B	A	B	A	B	B	B	A	B	B	A	A	B	B	B	B	A	B	B	A	A	A	B	A	A	B	B	A	B	B	B	B	A	A	A	B	B	B	A	B	B	B
chrC08	28722583	63.09	14		Bn-scaff_16361_1-p1241043	B	B	B	A	B	A	B	B	B	A	B	B	A	A	B	B	B	B	A	B	B	A	A	A	B	A	A	B	B	A	B	B	B	B	A	B	A	B	B	B	A	B	B	B
chrC08	28836864	64.274	18		Bn-scaff_16361_1-p1367760	B	B	B	A	B	A	B	B	B	A	B	B	A	A	B	B	B	B	A	B	B	A	B	A	B	A	A	B	B	A	B	B	B	B	A	B	A	B	B	B	A	B	B	B
chrC08	29053069	64.865	24		Bn-scaff_16361_1-p1521585	B	B	B	A	B	A	B	B	B	A	B	B	A	A	B	B	B	B	A	B	B	A	B	A	B	A	A	B	B	A	B	B	B	B	A	B	A	B	B	B	A	B	B	B
chrC08	29522180	66.049	2		Bn-A09-p28987525	B	B	B	A	B	A	B	B	B	A	B	B	A	A	B	B	B	B	A	B	B	A	B	A	B	A	A	B	B	A	B	B	B	B	A	B	A	B	B	B	A	B	B	B
chrC08	30043380	68.418	5		Bn-scaff_16361_1-p2545776	B	B	B	A	B	A	B	B	B	A	B	B	A	A	B	B	B	B	A	A	B	A	B	A	A	A	A	B	B	A	B	B	B	B	A	B	A	B	B	B	A	B	B	B
chrC08	31685776	71.38	5		Bn-scaff_16197_1-p2521682	B	B	B	B	B	A	B	B	B	A	B	A	A	A	B	B	B	B	A	A	B	A	B	A	A	A	A	B	B	A	B	B	B	B	A	B	A	B	B	B	A	B	B	A
chrC08	31728219	71.972	11		Bn-scaff_16197_1-p2482531	B	B	B	B	B	A	B	A	B	A	B	A	A	A	B	B	B	B	A	A	B	A	B	A	A	A	A	B	B	A	B	B	B	B	A	B	A	B	B	B	A	B	B	A
chrC08	31788940	72.563	3		Bn-scaff_16197_1-p2406417	B	B	B	B	B	A	B	A	B	A	B	A	A	A	B	B	B	B	A	A	B	A	B	A	A	A	A	B	B	A	B	B	B	B	A	B	A	B	B	B	A	B	B	A
chrC08	31817056	73.155	1		Bn-scaff_16197_1-p2378207	U	B	B	B	B	A	B	A	B	A	B	A	A	A	B	B	B	B	A	A	B	A	B	A	A	A	A	B	B	A	B	B	B	B	A	B	A	B	B	B	A	B	B	A
chrC08	31874629	73.747	8		Bn-scaff_16197_1-p2333694	B	B	B	B	B	A	B	A	B	A	B	A	A	A	B	B	B	B	A	A	A	A	B	A	A	A	A	B	B	A	B	B	B	B	A	B	A	B	B	B	A	B	B	A
chrC08	31958269	75.522	1		Bn-scaff_16197_1-p2220642	B	B	B	B	B	A	B	A	B	A	B	A	A	A	B	B	B	B	A	A	A	A	B	A	A	A	A	B	B	A	B	B	B	B	A	B	A	B	B	B	A	B	B	A
chrC08	32106094	76.114	8		Bn-scaff_16197_1-p2068918	B	B	B	B	B	A	B	A	B	A	B	A	A	A	B	B	B	B	A	A	A	A	B	A	A	A	A	B	B	A	B	B	B	B	A	B	A	B	B	B	A	B	B	A
chrC08	32135288	77.298	2		Bn-scaff_16197_1-p2042922	B	B	B	B	B	A	B	A	B	A	B	A	A	A	B	B	B	B	A	A	A	A	B	A	A	A	A	B	B	A	B	B	B	B	A	B	A	B	B	B	A	B	B	A
chrC08	32340718	78.481	23		Bn-scaff_16197_1-p1800542	B	B	B	B	B	A	B	A	B	A	B	A	A	A	B	B	B	B	A	A	A	A	B	A	A	A	A	B	B	A	B	B	B	B	B	B	A	B	B	B	A	B	B	A
chrC08	32373973	79.665	1		Bn-scaff_16197_1-p1760380	B	B	B	B	A	A	B	A	B	A	B	A	A	A	B	B	B	B	A	A	A	A	B	A	A	A	A	B	B	A	B	B	B	B	B	B	A	B	B	B	A	B	B	A
chrC08	32737137	80.849	16		Bn-scaff_16197_1-p1382140	B	B	B	B	A	A	B	A	B	A	B	A	A	A	B	B	B	B	A	A	A	A	B	A	A	A	A	B	B	A	B	B	B	B	B	B	A	B	B	B	A	B	B	A
chrC08	33002458	82.032	16		Bn-scaff_16197_1-p1093406	B	B	B	B	A	A	B	A	B	A	B	A	A	A	B	B	B	B	A	A	A	A	B	A	A	A	A	B	B	A	B	B	B	B	B	B	A	B	B	B	A	B	B	A
chrC08	33121201	82.624	2		Bn-scaff_16197_1-p974284	B	B	B	B	A	A	B	A	B	A	B	A	A	A	B	B	B	B	A	A	A	A	B	A	A	A	A	B	B	A	B	B	B	B	B	B	A	B	B	B	A	B	B	A
chrC08	33364717	83.803	18		Bn-scaff_16197_1-p659483	B	B	B	B	A	A	B	A	B	A	B	A	A	A	B	B	B	B	A	A	A	A	B	A	A	A	A	B	B	A	B	B	B	B	B	B	A	B	B	B	A	B	B	A
chrC08	33565781	84.395	2		Bn-scaff_16197_1-p453838	B	B	B	B	A	A	B	A	B	A	B	A	A	A	B	B	B	B	A	A	A	A	B	A	A	B	A	B	B	A	B	B	B	B	B	B	A	B	B	B	A	B	B	A
chrC08	33793567	86.764	1		Bn-scaff_16197_1-p225901	B	B	B	B	A	A	B	A	B	A	B	A	A	A	B	B	B	B	A	A	A	A	B	A	A	B	A	B	B	A	B	B	B	B	B	B	A	B	B	B	B	B	B	A
chrC08	34046229	88.54	1		Bn-scaff_16445_1-p2844800	B	B	B	B	A	A	B	A	B	A	B	A	A	A	B	B	B	B	A	A	A	A	B	A	A	B	A	B	B	A	B	B	A	B	B	B	A	B	B	B	B	B	A	A
chrC08	34344082	90.315	12		Bn-scaff_16445_1-p2549752	B	B	B	B	A	A	B	A	B	A	B	A	A	A	B	B	B	B	A	A	A	A	B	A	A	B	B	B	B	A	B	B	A	B	B	B	A	B	B	B	B	B	A	A
chrC08	34742473	91.499	9		Bn-scaff_16445_1-p2120560	B	B	B	B	A	A	B	A	B	A	B	B	A	A	B	B	B	B	A	A	A	A	B	A	A	B	B	B	B	A	B	B	A	B	B	B	A	B	B	B	B	B	A	A
chrC08	34815788	92.09	7		Bn-scaff_16445_1-p2011490	B	B	B	B	A	A	B	A	B	A	B	B	A	A	B	B	B	B	A	A	A	A	B	A	A	B	B	B	B	A	B	B	A	B	B	B	A	B	B	B	B	B	A	A
chrC08	34919982	92.682	1		Bn-scaff_16445_1-p1895904	B	B	B	B	A	A	B	A	B	A	B	B	A	A	B	B	B	B	A	A	A	A	B	A	A	B	B	B	B	A	B	B	A	B	B	B	A	B	B	B	B	B	A	A
chrC08	35074287	93.274	3		Bn-scaff_16445_1-p1673540	B	B	B	B	A	A	B	A	B	A	B	B	A	A	B	B	B	B	A	A	A	A	B	A	A	B	B	B	B	A	B	B	A	B	B	B	A	B	B	B	B	B	A	A
chrC08	35124862	93.866	2		Bn-scaff_16445_1-p1628220	B	B	B	B	A	A	B	A	B	A	B	B	A	A	B	B	B	B	A	A	A	A	B	A	A	B	B	B	B	A	B	B	A	B	B	B	A	B	B	B	B	B	A	A
chrC08	35331835	95.641	19		Bn-scaff_16445_1-p1443287	B	B	B	B	A	A	B	A	B	A	B	B	A	A	B	B	B	B	A	A	A	A	B	A	A	B	B	B	B	A	B	B	A	B	B	B	B	B	B	B	B	B	A	A
chrC08	35445524	96.233	1		Bn-scaff_16445_1-p1325537	B	B	B	B	A	A	B	A	B	A	B	B	A	A	B	B	B	B	A	A	A	A	B	A	A	B	B	B	B	A	B	B	A	B	B	B	B	B	B	B	B	B	A	A
chrC08	35718004	96.825	2		Bn-scaff_16445_1-p1062261	B	B	B	B	A	A	B	A	B	A	B	B	A	A	B	B	B	B	A	A	A	A	B	A	A	B	B	B	A	A	B	B	A	B	B	B	B	B	B	B	B	B	A	A
chrC08	36001256	98.601	10		Bn-scaff_16445_1-p800334	B	B	B	B	A	A	B	A	B	A	B	B	A	A	B	B	B	B	A	A	A	A	B	A	A	B	B	B	A	A	B	B	A	B	B	B	B	B	B	B	B	B	A	A
chrC08	36470279	99.192	21		Bn-scaff_16445_1-p364000	B	B	B	B	A	A	B	A	B	A	B	B	A	A	B	B	B	B	A	A	A	A	B	A	A	B	B	B	A	A	B	B	A	B	B	B	B	B	B	B	B	B	A	A
chrC08	36705377	99.784	6		Bn-scaff_20947_1-p137826	B	B	B	B	A	A	B	A	B	A	B	B	A	A	B	B	B	B	A	A	A	A	B	A	A	B	B	B	A	A	B	B	A	B	B	B	B	B	B	B	B	B	A	A
chrC08	37001104	102.746	10		Bn-scaff_21269_1-p143179	B	B	B	B	A	A	B	A	B	B	B	B	A	A	B	B	B	B	A	A	A	A	B	A	A	B	B	B	A	A	B	B	A	B	B	B	B	B	B	B	B	B	A	A
chrC08	37159495	103.93	2		Bn-scaff_21269_1-p313587	B	B	B	B	A	A	B	A	B	B	B	B	A	A	B	B	B	B	A	A	A	A	B	A	A	B	B	B	A	A	B	B	A	B	B	B	B	B	B	B	B	B	A	A
chrC09	1750015	0	18		Bn-scaff_17526_1-p779062	B	B	B	B	B	A	A	A	B	B	A	B	A	A	B	A	A	A	B	A	B	B	A	A	B	A	A	A	B	B	B	A	A	A	B	A	B	A	A	A	B	B	A	A
chrC09	3633528	0.592	2		Bn-scaff_17190_1-p237949	B	B	B	B	B	A	A	A	B	B	A	B	A	A	B	A	A	A	B	A	B	B	A	A	B	A	A	A	B	B	B	A	A	A	B	A	B	A	A	A	B	B	A	A
chrC09	6946476	21.915	2		Bn-scaff_17487_1-p646036	A	A	B	B	B	B	A	A	B	A	A	B	B	A	A	A	A	A	B	A	B	B	A	A	B	A	A	A	B	B	B	A	A	A	B	A	B	A	B	A	A	B	A	A
chrC09	8191414	29.064	8		Bn-scaff_17487_1-p1912492	A	A	B	B	B	B	A	A	B	A	A	B	B	A	A	A	A	A	B	A	B	A	A	B	B	A	A	A	B	B	B	A	A	A	B	A	B	A	B	A	A	B	A	A
chrC09	8249103	29.656	2		Bn-scaff_17487_1-p1959291	A	A	B	B	B	B	A	A	B	A	A	B	B	A	A	A	A	A	B	A	B	A	A	B	B	A	A	A	B	A	B	A	A	A	B	A	B	A	B	A	A	B	A	A
chrC09	11193520	35.601	16		Bn-scaff_22835_1-p529582	A	A	B	B	B	B	A	A	B	A	A	B	B	A	A	A	A	A	B	A	B	A	A	B	B	A	A	A	B	A	B	A	A	B	B	A	B	A	B	A	A	B	A	A
chrC09	13066795	37.97	3		Bn-scaff_17174_1-p463273	A	A	B	A	B	B	A	A	B	A	A	B	B	A	A	A	A	A	B	A	B	A	A	B	B	A	A	A	B	A	A	A	A	B	B	A	B	A	B	A	A	B	A	A
chrC09	13559483	39.153	2		Bn-scaff_15847_1-p265134	A	A	B	A	B	B	A	A	B	A	A	B	B	A	A	A	A	A	B	A	B	A	A	B	B	A	A	A	B	A	A	B	A	B	B	A	B	A	B	A	A	B	A	A
chrC09	13635508	40.337	4		Bn-scaff_18100_1-p50512	A	A	B	A	B	A	A	A	B	A	A	B	B	A	A	A	B	A	B	A	B	A	A	B	B	A	A	A	B	A	A	B	A	B	B	A	B	A	B	A	A	B	A	A
chrC09	14175686	42.113	8		Bn-scaff_18100_1-p541042	A	A	B	A	B	A	A	A	B	A	A	B	B	A	A	A	B	A	B	A	B	A	A	B	B	A	A	A	B	A	A	B	A	B	B	A	B	A	B	A	A	B	A	A
chrC09	37140075	66.776	39		Bn-scaff_15808_1-p431322	A	A	B	A	A	A	A	A	A	B	A	A	B	A	A	A	B	A	A	B	B	A	A	B	B	A	B	B	A	A	A	A	A	B	B	A	B	A	B	A	A	A	A	A
chrC09	37638941	67.368	23		Bn-scaff_15808_1-p786011	A	A	B	A	A	A	A	A	A	B	A	A	B	A	A	A	B	A	A	B	B	A	A	B	B	A	B	B	A	A	A	A	A	B	B	A	B	A	B	A	A	A	A	A
chrC09	40468031	73.914	13		Bn-scaff_19899_1-p657903	A	A	B	A	A	A	A	A	A	B	A	A	A	A	A	A	B	B	A	B	B	A	A	B	B	A	B	B	A	A	B	A	A	B	B	A	B	A	B	A	A	A	A	A
chrC09	40719229	74.506	4		Bn-scaff_19899_1-p356624	A	A	B	A	A	A	A	A	A	B	A	A	A	A	A	A	B	B	A	B	B	A	A	B	B	A	B	B	A	A	B	A	A	B	B	A	B	A	B	A	A	A	A	A
chrC09	6842980	77.448	1		Bn-scaff_17487_1-p561594	A	A	B	A	A	A	A	A	A	B	A	A	A	A	A	A	A	B	A	B	B	A	A	B	B	A	B	B	A	A	B	A	A	B	B	A	B	A	B	A	A	A	A	A
chrC09	41671338	78.077	11		Bn-scaff_15576_1-p579069	A	A	B	A	A	A	A	A	A	B	A	A	A	A	A	A	A	B	A	B	B	A	A	B	B	A	B	B	A	A	B	A	A	B	B	A	B	A	B	A	A	A	A	A
chrC09	41773144	78.668	1		Bn-scaff_15576_1-p668018	A	A	B	A	A	A	A	A	A	B	A	A	A	A	A	A	A	B	A	B	B	A	A	B	B	A	B	B	A	A	B	A	A	B	B	A	B	A	B	A	A	A	A	A
chrC09	41963035	79.852	12		Bn-scaff_16962_1-p17444	A	A	B	A	A	A	A	A	A	B	A	A	A	A	A	A	A	B	A	B	B	A	A	B	B	A	B	B	A	A	B	A	A	B	B	A	B	A	B	A	A	A	A	A
chrC09	42798193	83.408	5		Bn-scaff_17028_1-p281427	A	A	B	A	A	A	A	A	A	B	A	A	A	A	A	A	A	B	A	B	B	A	A	B	B	A	B	B	A	A	B	A	A	B	B	A	B	A	B	A	A	A	A	A
chrC09	42922188	84	3		Bn-scaff_17028_1-p432005	A	A	B	A	A	A	A	A	A	B	A	A	A	A	A	A	A	B	A	B	B	A	A	B	B	A	B	B	A	A	B	A	A	B	B	A	B	A	B	A	A	A	A	A
chrC09	42952318	84.592	11		Bn-scaff_18826_1-p811694	A	A	B	A	A	A	A	A	A	B	A	A	A	A	A	A	A	B	A	B	B	A	A	B	B	A	B	B	A	A	B	A	A	B	B	A	B	A	B	A	A	A	A	A
chrC09	43132592	85.184	5		Bn-A10-p12901822	A	A	B	A	A	A	A	A	A	B	A	A	A	A	A	A	A	B	A	B	B	A	A	B	B	A	B	B	A	A	B	A	A	B	B	A	B	A	B	A	A	A	A	A
chrC09	43485650	86.367	5		Bn-scaff_16362_1-p633987	A	A	B	A	A	A	A	A	A	B	A	A	A	A	A	A	A	B	A	B	B	A	A	B	B	A	B	B	A	A	B	A	A	B	B	A	B	A	B	A	A	A	A	A
chrC09	43504053	87.551	2		Bn-scaff_16362_1-p616006	A	A	B	A	A	A	A	A	A	B	A	A	A	A	A	A	A	B	A	B	B	A	A	B	B	A	B	B	A	A	B	A	A	B	B	A	B	A	B	A	A	A	A	A
chrC09	43545392	88.143	2		Bn-scaff_16362_1-p572387	A	A	B	A	A	A	A	A	A	B	A	A	A	A	A	A	A	B	A	B	B	A	A	B	B	A	B	B	A	A	B	A	A	B	B	A	B	A	B	A	A	A	A	A
chrC09	44588678	97.113	4		Bn-scaff_22082_1-p262606	A	A	B	A	A	A	A	A	A	B	A	A	A	A	A	A	A	B	A	B	B	A	A	B	B	A	B	B	A	A	B	A	A	A	B	A	B	A	B	A	B	A	A	A
chrC09	45222312	100.075	7		Bn-scaff_17109_1-p1944937	A	A	B	A	A	A	A	A	A	B	A	A	A	A	A	B	A	B	A	B	B	A	A	B	B	A	B	B	A	A	B	A	A	A	A	A	A	A	B	A	B	A	A	A
[truncated: 123 more columns]
