# Supplementary material for: High Density Linkage Map Construction and QTL Detection for Three Silique-Related Traits in Orychophragmus violaceus Derived Brassica napus Population
Source: Front Plant Sci. 2017 Sep 6;8:1512. doi: 10.3389/fpls.2017.01512 (PMC5592274; doi:10.3389/fpls.2017.01512)
Supplement: Supplementary file 3 [file Table3.XLSX]

## Sheet: Sheet1
Supplementary Table S3 Identified QTLs for three silique-related traits in the doubled population
Traits	Environments	LGa	QTL	Pos (cM)b	CIc (cM)	LOD	Ad	R2(%)e
SS	Wuhan	A03	qSSA03.1	110.8	99.9-113.6	2.7	-1.34	4.32
		A09	qSSA09.1	115.2	107.4-119.1	3.7	1.63	5.96
		C03	qSSC03.1a	80.6	77.7-82.6	3.5	-1.45	5.3
		C03	qSSC03.1b	86.6	83.6-98.5	2.7	-1.28	4.15
		C09	qSSC09.1	100	98.5-100.0	14.9	3.92	34.42
	Ezhou	A03	qSSA03.2	109.8	104.4-113.3	2.5	-1.3	4.02
		A09	qSSA09.2	116.2	108.8-121.4	4	1.81	7.1
		C03	qSSC03.2	80.6	74.2-83.3	2.7	-1.3	4.29
		C06	qSSC06.2	62.5	58.6-64.3	4.1	-1.86	6.61
		C09	qSSC09.2	100	98.5-100.0	13	3.91	33.29
	Kunming	A09	qSSA09.3a	120.3	113.9-125.3	4.8	2.16	7.43
		A09	qSSA09.3b	141.4	125.4-160.8	4.2	3.07	16.97
		C09	qSSC09.3	100	98.5-100.0	16.3	4.57	33.73
	Chengdu	A07	qSSA07.4	134.4	130.8-135.9	3.3	-1.74	6.16
		C08	qSSC08.4	68.1	62.7-71.2	4.3	-1.74	8.18
		C09	qSSC09.4	100	98.5-100.0	11.8	3.7	31.66
	BLUP	A03	qSSA03.5	110.8	103.5-114.0	3	-1.1	4
		A09	qSSA09.5a	117.2	107.5-124.8	5.2	1.68	7.94
		A09	qSSA09.5b	147.4	125.4-168.7	4.4	2.41	18.94
		C03	qSSC03.5	80.6	75.6-94.0	2.9	-1.08	4.01
		C09	qSSC09.5	100	98.5-100.0	16.7	3.48	27.74
SW	Wuhan	C09	qSWC09.1b	100	98.5-100.0	12.3	-0.38	5.63
	Ezhou	A04	qSWA04.2a	20.7	18.6-23.0	4.9	0.22	8.4
		A04	qSWA04.2b	27.8	26.2-29.4	3.9	0.19	6.73
		C09	qSWC09.2	100	98.5-100.0	11.1	-0.41	29.45
	Kunming	A04	qSWA04.3a	20.1	17.8-26.1	4	0.21	5.76
		A04	qSWA04.3b	27.8	26.1-29.9	4.2	0.21	5.94
		C09	qSWC09.3	100	98.5-100.0	19.4	-0.59	38.91
	Chengdu	A05	qSWA05.4	3	0.9-6.6	7	-0.94	30.77
	BLUP	A04	qSWA04.5a	20.7	18.3-23.6	3.1	0.13	4.94
		A04	qSWA04.5b	27.8	25.5-29.4	2.5	0.12	4.1
		C09	qSWC09.5	100	98.5-100.0	13.2	-0.32	29.7
SL	Wuhan	A09	qSLA09.1	122.1	120.3-124.8	4.4	0.26	8.4
		C08	qSLC08.1	88.5	85.5-90.3	4.1	-0.24	7.78
		C09	qSLC09.1	98	94.5-100.0	9.8	0.43	19.19
	Ezhou	A05	qSLA05.2	2	0.4-8.6	3.4	0.84	14.25
		C08	qSLC08.2	68.4	65.3-71.4	2.5	-0.18	5.02
		C09	qSLC09.2	98	94.5-100.0	7.7	0.41	14.21
	Kunming	C09	qSLC09.3	99	97.5-100.0	16.4	0.55	36.05
	Chengdu	C02	qSLC02.4	107.3	100.6-109.7	3.2	0.17	5.47
		C08	qSLC08.4a	60.1	54.8-61.3	4.8	-0.22	8.46
		C08	qSLC08.4b	68.4	64.9-71.0	4.9	-0.22	8.77
		C09	qSLC09.4	100	98.5-100.0	12.7	0.45	31.23
	BLUP	C08	qSLC08.5	68.4	66.1-70.4	4.5	-0.19	7.33
		C09	qSLC09.5	99	97.5-100.0	15	0.43	32
QTL were designated as ‘‘q’’ for QTL followed by the initial of trait name, LG and numerical code of trial (trial code 1 to 5 after the dot represent for QTL detected in the DH population in the Wuhan, Ezhou, Kunming, Chengdu and BLUP values across environments, respectively). An alphabetical letter is added at the end of the QTL when two or more QTL for the same trait are identified on the same …
a LG the linkage group the QTL located in
b Pos. map position of the peak of the LOD score
c CI confidence interval, flanking marker nearest the 95% confidence interval was used for significant QTL
d A additive effect
e R2% percentage of the phenotypic variation explained by the QTL
