# Supplementary material for: High Density Linkage Map Construction and QTL Detection for Three Silique-Related Traits in Orychophragmus violaceus Derived Brassica napus Population
Source: Front Plant Sci. 2017 Sep 6;8:1512. doi: 10.3389/fpls.2017.01512 (PMC5592274; doi:10.3389/fpls.2017.01512)
Supplement: Supplementary file 4 [file Table4.XLSX]

## Sheet: Sheet2
Supplementary Table S4. Silique-ralated traits, flowerinf time and maturity QTLs in previous studies
Code	Trait	Linkage group	QTL name	Peak position (cM)	Peak position marker	Peak physical position (bp)	Confidence interval (cM)	Lod score	R2 （%）	Additive effect	Population size	Population type	Mapping method	Author	Year	Overlapped QTL in this study	Reference
1	SS	A03	qSN020	68.4	CNU276	16137436	7.4	2.3	4.5	0.6	202	TNDH	CIM	Jiaqin Shi	2009		Unraveling the Complex Trait of Crop Yield With Quantitative Trait Loci Mapping in Brassica napus
2	SS	C08	qSN053	51.9	CB10504	36016939	7.7	4.6	4.3	0.39	202	TNDH	CIM	Jiaqin Shi	2009		Unraveling the Complex Trait of Crop Yield With Quantitative Trait Loci Mapping in Brassica napus
3	SS	A01	qSN.A1-1	73.778	Bn-scaff_21884_1-p720411	21006173	3.2	2.4	4.1	0.74	182	DH	CIM	Ziliang Luo	2016		Incorporating pleiotropic quantitative trait loci in dissection of complex traits: seed yield in rapeseed as an example
4	SS	A01	qSN.A1-2	68.578	Bn-A01-p24394537	20189640	3.8	4	6.6	0.94	182	DH	CIM	Ziliang Luo	2016		Incorporating pleiotropic quantitative trait loci in dissection of complex traits: seed yield in rapeseed as an example
5	SS	A01	qSN.A1-4	40.338	Bn-A01-p3626821	3289531	2.4	6.9-9.7	11.8-17.3	+	182	DH	CIM	Ziliang Luo	2016		Incorporating pleiotropic quantitative trait loci in dissection of complex traits: seed yield in rapeseed as an example
6	SS	A01	qSN.A1-5	32.748	Bn-A01-p2574969	2076552	2.1	3.1-14.9	5.4-24.1	+	182	DH	CIM	Ziliang Luo	2016		Incorporating pleiotropic quantitative trait loci in dissection of complex traits: seed yield in rapeseed as an example
7	SS	A01	qSN.A1-6	25.078	Bn-A01-p2277290	1756110	0.7	9.8	16.9	0.95	182	DH	CIM	Ziliang Luo	2016		Incorporating pleiotropic quantitative trait loci in dissection of complex traits: seed yield in rapeseed as an example
8	SS	A01	qSN.A1-7	21.278	Bn-A01-p2053320	1550853	3	3.5	6.3	0.8	182	DH	CIM	Ziliang Luo	2016		Incorporating pleiotropic quantitative trait loci in dissection of complex traits: seed yield in rapeseed as an example
9	SS	A10	qSN.A10-1	18.805	Bn-A10-p10361031	11729822	2.6	2.2	3.3	0.54	182	DH	CIM	Ziliang Luo	2016		Incorporating pleiotropic quantitative trait loci in dissection of complex traits: seed yield in rapeseed as an example
10	SS	A02	qSN.A2-5	73.96	Bn-A02-p19630208	18739882	2.46	2.3-5.2	4.4-8.9	-	182	DH	CIM	Ziliang Luo	2016		Incorporating pleiotropic quantitative trait loci in dissection of complex traits: seed yield in rapeseed as an example
11	SS	A02	qSN.A2-1	66.03	Bn-scaff_18675_1-p919422	10788452	6.6	5.7	10.4	-1.03	182	DH	CIM	Ziliang Luo	2016		Incorporating pleiotropic quantitative trait loci in dissection of complex traits: seed yield in rapeseed as an example
12	SS	A02	qSN.A2-6	57.27	Bn-A02-p9997237	6843113	0.78	2.5-4.9	4.8-8.6	-	182	DH	CIM	Ziliang Luo	2016		Incorporating pleiotropic quantitative trait loci in dissection of complex traits: seed yield in rapeseed as an example
13	SS	A02	qSN.A2-2	48.53	Bn-A02-p6473898	3687810	3.2	2.4	4.9	-0.9	182	DH	CIM	Ziliang Luo	2016		Incorporating pleiotropic quantitative trait loci in dissection of complex traits: seed yield in rapeseed as an example
14	SS	A03	qSN.A3-1	65.01	Bn-A03-p12393626	11476948	2.9	3.1	6.4	0.97	182	DH	CIM	Ziliang Luo	2016		Incorporating pleiotropic quantitative trait loci in dissection of complex traits: seed yield in rapeseed as an example
15	SS	A03	qSN.A3-2	73.81	Bn-A03-p15240992	14297437	5.8	3.1	6.4	0.96	182	DH	CIM	Ziliang Luo	2016		Incorporating pleiotropic quantitative trait loci in dissection of complex traits: seed yield in rapeseed as an example
16	SS	A04	qSN.A4-1	77.458	Bn-A04-p18572841	18704333	1.1	3.9	6.5	0.71	182	DH	CIM	Ziliang Luo	2016		Incorporating pleiotropic quantitative trait loci in dissection of complex traits: seed yield in rapeseed as an example
17	SS	A04	qSN.A4-2	68.168	Bn-A04-p16607433	16764302	3	4.9-8.2	8.1-12	+	182	DH	CIM	Ziliang Luo	2016		Incorporating pleiotropic quantitative trait loci in dissection of complex traits: seed yield in rapeseed as an example
18	SS	A04	qSN.A4-3	59.538	Bn-A04-p15895510	16092463	2.96	3.0-5.0	4.1-7.9	±	182	DH	CIM	Ziliang Luo	2016		Incorporating pleiotropic quantitative trait loci in dissection of complex traits: seed yield in rapeseed as an example
19	SS	A04	qSN.A4-4	23.958	Bn-A04-p8348750	9654814	6.6	2.5	4.5	0.64	182	DH	CIM	Ziliang Luo	2016		Incorporating pleiotropic quantitative trait loci in dissection of complex traits: seed yield in rapeseed as an example
20	SS	A05	qSN.A5-1	26.31	Bn-A05-p2274301	2396176	4.7	3.1	6.2	-0.49	182	DH	CIM	Ziliang Luo	2016		Incorporating pleiotropic quantitative trait loci in dissection of complex traits: seed yield in rapeseed as an example
21	SS	A05	qSN.A5-2	33.45	Bn-A05-p2671921	2781125	4.09	3.6-4.9	6.4-9.5	-	182	DH	CIM	Ziliang Luo	2016		Incorporating pleiotropic quantitative trait loci in dissection of complex traits: seed yield in rapeseed as an example
22	SS	A07	qSN.A7-1	20.198	Bn-scaff_17369_1-p617726	57968616	2.3	3.2	6.1	0.71	182	DH	CIM	Ziliang Luo	2016		Incorporating pleiotropic quantitative trait loci in dissection of complex traits: seed yield in rapeseed as an example
23	SS	A08	qSN.A8-1	25.15	Bn-A08-p13328135	11075459	3.6	2.8	3.8	-0.45	182	DH	CIM	Ziliang Luo	2016		Incorporating pleiotropic quantitative trait loci in dissection of complex traits: seed yield in rapeseed as an example
24	SS	A09	qSN.A9-1	3.91	Bn-A09-p972043	141531	6.6	2.8	5.3	0.73	182	DH	CIM	Ziliang Luo	2016		Incorporating pleiotropic quantitative trait loci in dissection of complex traits: seed yield in rapeseed as an example
25	SS	A09	qSN.A9-2	16.81	Bn-A09-p2548974	1742772	13.8	3.3	5.9	0.92	182	DH	CIM	Ziliang Luo	2016		Incorporating pleiotropic quantitative trait loci in dissection of complex traits: seed yield in rapeseed as an example
26	SS	A09	qSN.A9-3	23.11	Bn-A09-p1617368	2309329	11.7	3.6	6.2	0.81	182	DH	CIM	Ziliang Luo	2016		Incorporating pleiotropic quantitative trait loci in dissection of complex traits: seed yield in rapeseed as an example
27	SS	A09	qSN.A9-4	28.91	Bn-A01-p9080573	2507154	12	3.6	5.9	0.92	182	DH	CIM	Ziliang Luo	2016		Incorporating pleiotropic quantitative trait loci in dissection of complex traits: seed yield in rapeseed as an example
28	SS	A09	qSN.A9-6	117.01	Bn-A09-p34005292	31245082	5.2	3.3	6.2	-0.49	182	DH	CIM	Ziliang Luo	2016		Incorporating pleiotropic quantitative trait loci in dissection of complex traits: seed yield in rapeseed as an example
29	SS	A09	qSN.A9-7	127.51	Bn-A09-p35691478	32829675	4.2	5.4	10.6	0.85	182	DH	CIM	Ziliang Luo	2016		Incorporating pleiotropic quantitative trait loci in dissection of complex traits: seed yield in rapeseed as an example
30	SS	A09	qSN.A9-8	137.01	Bn-A09-p36456505	33464372	5.7	7.2	11.4	0.88	182	DH	CIM	Ziliang Luo	2016		Incorporating pleiotropic quantitative trait loci in dissection of complex traits: seed yield in rapeseed as an example
31	SS	C01	qSN.C1-2	77.106	Bn-scaff_21884_1-p638903	37475257	3.58	3.1-4.8	5.4-7.9	-	182	DH	CIM	Ziliang Luo	2016		Incorporating pleiotropic quantitative trait loci in dissection of complex traits: seed yield in rapeseed as an example
32	SS	C01	qSN.C1-3	68.946	Bn-scaff_15892_1-p959005	29050847	3.7	3.1	5.3	-0.73	182	DH	CIM	Ziliang Luo	2016		Incorporating pleiotropic quantitative trait loci in dissection of complex traits: seed yield in rapeseed as an example
33	SS	C03	qSN.C3-1	30.61	Bn-scaff_18322_1-p679268	8383949	12.2	2.4	3.7	0.78	182	DH	CIM	Ziliang Luo	2016		Incorporating pleiotropic quantitative trait loci in dissection of complex traits: seed yield in rapeseed as an example
34	SS	C03	qSN.C3-2	42.11	Bn-scaff_16002_1-p1782187	12592462	8.6	2.6	3.9	0.76	182	DH	CIM	Ziliang Luo	2016		Incorporating pleiotropic quantitative trait loci in dissection of complex traits: seed yield in rapeseed as an example
35	SS	C03	qSN.C3-3	85.01	Bn-scaff_17298_1-p1320886	23421740	1.8	2.4	4.8	-0.62	182	DH	CIM	Ziliang Luo	2016		Incorporating pleiotropic quantitative trait loci in dissection of complex traits: seed yield in rapeseed as an example
36	SS	C03	qSN.C3-4	96.21	Bn-scaff_18855_1-p551801	31617273	9.6	3.4	6.6	-0.74	182	DH	CIM	Ziliang Luo	2016		Incorporating pleiotropic quantitative trait loci in dissection of complex traits: seed yield in rapeseed as an example
37	SS	C03	qSN.C3-5	102.31	Bn-scaff_19310_1-p434081	35230445	7.5	2.9	5.6	-0.68	182	DH	CIM	Ziliang Luo	2016		Incorporating pleiotropic quantitative trait loci in dissection of complex traits: seed yield in rapeseed as an example
38	SS	C03	qSN.C3-6	124.91	Bn-scaff_15794_1-p347392	55942803	6.6	4.2	7.6	-0.87	182	DH	CIM	Ziliang Luo	2016		Incorporating pleiotropic quantitative trait loci in dissection of complex traits: seed yield in rapeseed as an example
39	SS	C03	qSN.C3-7	130.91	Bn-scaff_23761_1-p581335	57743376	3.4	3.5	6.5	-0.8	182	DH	CIM	Ziliang Luo	2016		Incorporating pleiotropic quantitative trait loci in dissection of complex traits: seed yield in rapeseed as an example
40	SS	C04	qSN.C4-2	105.71	Bn-scaff_20270_1-p619866	46736913	8.1	2.5	4.1	-0.52	182	DH	CIM	Ziliang Luo	2016		Incorporating pleiotropic quantitative trait loci in dissection of complex traits: seed yield in rapeseed as an example
41	SS	C04	qSN.C4-3	112.01	Bn-A04-p18129552	18214940	6.4	4.6	7.1	-0.69	182	DH	CIM	Ziliang Luo	2016		Incorporating pleiotropic quantitative trait loci in dissection of complex traits: seed yield in rapeseed as an example
42	SS	C05	qSN.C5-2	19.21	Bn-scaff_20901_1-p1705574	2309498	15.69	2.2-2.7	3.6-5	+	182	DH	CIM	Ziliang Luo	2016		Incorporating pleiotropic quantitative trait loci in dissection of complex traits: seed yield in rapeseed as an example
43	SS	C05	qSN.C5-1	27.61	Bn-scaff_20901_1-p1310135	2678501	3.79	2.6-2.7	4.3-4.9	+	182	DH	CIM	Ziliang Luo	2016		Incorporating pleiotropic quantitative trait loci in dissection of complex traits: seed yield in rapeseed as an example
44	SS	C06	qSN.C6-3	30.723	Bn-scaff_18002_1-p116772	37628614	7.8	2.2	4	0.66	182	DH	CIM	Ziliang Luo	2016		Incorporating pleiotropic quantitative trait loci in dissection of complex traits: seed yield in rapeseed as an example
45	SS	C08	qSN.C8-1	0.01	Bn-scaff_22486_1-p7889	79514187	6.7	3.6	6.5	-0.79	182	DH	CIM	Ziliang Luo	2016		Incorporating pleiotropic quantitative trait loci in dissection of complex traits: seed yield in rapeseed as an example
46	SS	C08	qSN.C8-2	9.01	Bn-scaff_15611_1-p340050	11405967	2.1	2.8	5.2	-0.7	182	DH	CIM	Ziliang Luo	2016		Incorporating pleiotropic quantitative trait loci in dissection of complex traits: seed yield in rapeseed as an example
47	SS	C08	qSN.C8-4	51.83	Bn-scaff_16361_1-p1343728	28813403	1.8	2.3-3.1	3.9-5.9	±	182	DH	CIM	Ziliang Luo	2016		Incorporating pleiotropic quantitative trait loci in dissection of complex traits: seed yield in rapeseed as an example
48	SS	C09	qSN.C9-1	52.31	Bn-A09-p7318713	5552421	1.8	2.4	3.6	-0.5	182	DH	CIM	Ziliang Luo	2016		Incorporating pleiotropic quantitative trait loci in dissection of complex traits: seed yield in rapeseed as an example
49	SS	C09	qSN.C9-2	66.11	Bn-scaff_15705_1-p1015701	18006809	4.8	3.4	5	-0.51	182	DH	CIM	Ziliang Luo	2016		Incorporating pleiotropic quantitative trait loci in dissection of complex traits: seed yield in rapeseed as an example
50	SS	C09	qSN.C9-3	77.21	Bn-scaff_15808_1-p487486	37204170	2.09	3.9-5.3	6.2-7.5	-	182	DH	CIM	Ziliang Luo	2016		Incorporating pleiotropic quantitative trait loci in dissection of complex traits: seed yield in rapeseed as an example
51	SS	C09	qSN.C9-4	84.11	Bn-scaff_19899_1-p657806	40468078	2.05	3.0-4.1	5.2-6	-	182	DH	CIM	Ziliang Luo	2016		Incorporating pleiotropic quantitative trait loci in dissection of complex traits: seed yield in rapeseed as an example
52	SS	C09	qSN.C9-5	87.21	Bn-scaff_15576_1-p585805	41677993	1.3	2.1	3.2	-0.47	182	DH	CIM	Ziliang Luo	2016		Incorporating pleiotropic quantitative trait loci in dissection of complex traits: seed yield in rapeseed as an example
53	SS	C09	qSN.C9-6	101.91	Bn-scaff_22082_1-p439197	44430693	13	5.9	11	-1	182	DH	CIM	Ziliang Luo	2016		Incorporating pleiotropic quantitative trait loci in dissection of complex traits: seed yield in rapeseed as an example
54	SS	C09	qSN.C9-7	114.01	Bn-scaff_17109_2-p405700	45832516	5	5.3	11.3	-1.02	182	DH	CIM	Ziliang Luo	2016		Incorporating pleiotropic quantitative trait loci in dissection of complex traits: seed yield in rapeseed as an example
1	SL	C08	ln18.5		pW104cH	25533899		6.3	8.2	-0.23	160	SYN DH	CIM	Joshua A. Udall	2006		Quantitative trait analysis of seed yield and other complex traits in hybrid spring rapeseed (Brassica napus L.): 2. Identification of alleles from unadapted germplasm.
1	SW	C02	SWN12-1		wg2a6a	5839425					143	IBL		David V. Butruille	1999		Linkage analysis of molecular markers and quantitative trait loci in populations of inbred backcross lines of Brassica napus L
2	SW	C07	SWN17		wg4d10c	39999313					145	IBL		David V. Butruille	1999		Linkage analysis of molecular markers and quantitative trait loci in populations of inbred backcross lines of Brassica napus L
3	SW	C07	SWN17		wg4d10c	39999313					151	IBL		David V. Butruille	1999		Linkage analysis of molecular markers and quantitative trait loci in populations of inbred backcross lines of Brassica napus L
4	SW	A05	SWN5		ec4h9	14126588					128	IBL		David V. Butruille	1999		Linkage analysis of molecular markers and quantitative trait loci in populations of inbred backcross lines of Brassica napus L
5	SW	A01	SWN1T		wg1g5c	16449943					128	IBL		David V. Butruille	1999		Linkage analysis of molecular markers and quantitative trait loci in populations of inbred backcross lines of Brassica napus L
6	SW	C09	hsw19.3		pW198aE	43326113		3.5	8.7	0.2	264	RV testcross	CIM	Pablo A. Quijada	2006		Quantitative trait analysis of seed yield and other complex traits in hybrid spring rapeseed (Brassica napus L.): 1. Identification of genomic regions from winter germplasm
7	SW	A07	sw7.3		pW186cH	861231		3.7	8.8	-0.07	148	HUA DH	CIM	Joshua A. Udall	2006		Quantitative trait analysis of seed yield and other complex traits in hybrid spring rapeseed (Brassica napus L.): 2. Identification of alleles from unadapted germplasm.
8	SW	A07	sw7.1		pW162eE	7852606		5.2	11.6	-0.13	148	HUA DH	CIM	Joshua A. Udall	2006		Quantitative trait analysis of seed yield and other complex traits in hybrid spring rapeseed (Brassica napus L.): 2. Identification of alleles from unadapted germplasm.
9	SW	C03	sw13.1		pX111bH	9251160		3.8	8	-0.09	148	HUA DH	CIM	Joshua A. Udall	2006		Quantitative trait analysis of seed yield and other complex traits in hybrid spring rapeseed (Brassica napus L.): 2. Identification of alleles from unadapted germplasm.
10	SW	C04	sw14.3		pX106gE	48589998		5.5	13.2	-0.09	148	HUA DH	CIM	Joshua A. Udall	2006		Quantitative trait analysis of seed yield and other complex traits in hybrid spring rapeseed (Brassica napus L.): 2. Identification of alleles from unadapted germplasm.
11	SW	C07	sw17.1		pW104dH	36126496		3.3	7.3	0.09	148	HUA DH	CIM	Joshua A. Udall	2006		Quantitative trait analysis of seed yield and other complex traits in hybrid spring rapeseed (Brassica napus L.): 2. Identification of alleles from unadapted germplasm.
12	SW	C02	sw12.5		pW119bH	43549514		4	6.9	0.12	160	SYN DH	CIM	Joshua A. Udall	2006		Quantitative trait analysis of seed yield and other complex traits in hybrid spring rapeseed (Brassica napus L.): 2. Identification of alleles from unadapted germplasm.
13	SW	C07	sw17.5		pX126aH	17384413		3.7	8.3	0.15	160	SYN DH	CIM	Joshua A. Udall	2006		Quantitative trait analysis of seed yield and other complex traits in hybrid spring rapeseed (Brassica napus L.): 2. Identification of alleles from unadapted germplasm.
14	SW	C08	sw18.5		pW245aE	20360763		6.4	11.4	0.15	160	SYN DH	CIM	Joshua A. Udall	2006		Quantitative trait analysis of seed yield and other complex traits in hybrid spring rapeseed (Brassica napus L.): 2. Identification of alleles from unadapted germplasm.
15	SW	C09	sw19.5		pW122aH	8498439		3.9	6.7	-0.18	160	SYN DH	CIM	Joshua A. Udall	2006		Quantitative trait analysis of seed yield and other complex traits in hybrid spring rapeseed (Brassica napus L.): 2. Identification of alleles from unadapted germplasm.
16	SW	A03	qSW012	30.3	pX141eE	4992796	2.6	4.1	6.6	-0.11	202	TNDH	CIM	Jiaqin Shi	2009		Unraveling the Complex Trait of Crop Yield With Quantitative Trait Loci Mappingin Brassica napus
17	SW	A03	qSW013	30.3	pX141eE	4992796	2.8	4.5	5.7	-0.11	202	TNDH	CIM	Jiaqin Shi	2009		Unraveling the Complex Trait of Crop Yield With Quantitative Trait Loci Mappingin Brassica napus
18	SW	A04	qSW034	23.5	sN2025	10383046	7.9	2.5	3.5	-0.06	202	TNDH	CIM	Jiaqin Shi	2009		Unraveling the Complex Trait of Crop Yield With Quantitative Trait Loci Mapping in Brassica napus
19	SW	A04	qSW035	25.5	pX129b	4245747	2.5	4.2	6.8	-0.1	202	TNDH	CIM	Jiaqin Shi	2009		Unraveling the Complex Trait of Crop Yield With Quantitative Trait Loci Mappingin Brassica napus
20	SW	A05	qSW064	92.5	pW247	20479260	4.7	2.3	3.9	-0.08	202	TNDH	CIM	Jiaqin Shi	2009		Unraveling the Complex Trait of Crop Yield With Quantitative Trait Loci Mappingin Brassica napus
21	SW	A05	qSW065	94.7	pW247	20479260	2.9	3.3	4.9	-0.06	202	TNDH	CIM	Jiaqin Shi	2009		Unraveling the Complex Trait of Crop Yield With Quantitative Trait Loci Mappingin Brassica napus
22	SW	A09	qSW126	92.8	pX150	24476697	7.8	3.6	5.8	0.1	202	TNDH	CIM	Jiaqin Shi	2009		Unraveling the Complex Trait of Crop Yield With Quantitative Trait Loci Mappingin Brassica napus
23	SW	C02	qSW132	10.6	pW119	43549514	11.8	3.1	2.4	-0.07	202	TNDH	CIM	Jiaqin Shi	2009		Unraveling the Complex Trait of Crop Yield With Quantitative Trait Loci Mappingin Brassica napus
24	SW	C02	qSW133	10.6	pW119	43549514	10.7	4	5.4	-0.09	202	TNDH	CIM	Jiaqin Shi	2009		Unraveling the Complex Trait of Crop Yield With Quantitative Trait Loci Mappingin Brassica napus
25	SW	C03	qSW137	26.4	pX141aE	6684492	4	3.3	4.3	-0.08	202	TNDH	CIM	Jiaqin Shi	2009		Unraveling the Complex Trait of Crop Yield With Quantitative Trait Loci Mappingin Brassica napus
26	SW	C06	qSW153	20.8	pW134	29577973	10.8	2.8	3.4	0.07	202	TNDH	CIM	Jiaqin Shi	2009		Unraveling the Complex Trait of Crop Yield With Quantitative Trait Loci Mappingin Brassica napus
27	SW	A03	RF2qSW05		pX141eE	4992796					101	Reconstructed F2	CIM	Jiaqin Shi	2011		A Dynamic and Complex Network Regulates the Heterosis of Yield-Correlated Traits in Rapeseed (Brassica napus L.)
28	SW	A03	DHqSW06		pX141eE	4992796					202	Reconstructed F2	CIM	Jiaqin Shi	2011		A Dynamic and Complex Network Regulates the Heterosis of Yield-Correlated Traits in Rapeseed (Brassica napus L.)
29	SW	A05	RF2qSW30		pW247	20479260					101	Reconstructed F2	CIM	Jiaqin Shi	2011		A Dynamic and Complex Network Regulates the Heterosis of Yield-Correlated Traits in Rapeseed (Brassica napus L.)
30	SW	C02	RF2qSW65		pW119	43549514					101	Reconstructed F2	CIM	Jiaqin Shi	2011		A Dynamic and Complex Network Regulates the Heterosis of Yield-Correlated Traits in Rapeseed (Brassica napus L.)
31	SW	C07	RF2qSW75		pW179b	39999315					101	Reconstructed F2	CIM	Jiaqin Shi	2011		A Dynamic and Complex Network Regulates the Heterosis of Yield-Correlated Traits in Rapeseed (Brassica napus L.)
32	SW	A01	qSW.A1-1	66.778	Bn-A01-p23842865	19908475	7.2	2.3	3.4	-0.07	182	DH	CIM	Ziliang Luo	2016		Incorporating pleiotropic quantitative trait loci in dissection of complex traits: seed yield in rapeseed as an example
33	SW	A01	qSW.A1-2	49.878	Bn-A01-p5660238	5168068	3.9	2.5	3.4	0.06	182	DH	CIM	Ziliang Luo	2016		Incorporating pleiotropic quantitative trait loci in dissection of complex traits: seed yield in rapeseed as an example
34	SW	A01	qSW.A1-3	41.278	Bn-A01-p3626821	3289531	4.4	3.7	5	0.08	182	DH	CIM	Ziliang Luo	2016		Incorporating pleiotropic quantitative trait loci in dissection of complex traits: seed yield in rapeseed as an example
35	SW	A01	qSW.A1-4	30.978	Bn-A01-p2574969	2076552	5.7	2.6	3.2	-0.08	182	DH	CIM	Ziliang Luo	2016		Incorporating pleiotropic quantitative trait loci in dissection of complex traits: seed yield in rapeseed as an example
36	SW	A10	qSW.A10-1	65.805	Bn-A10-p17262954	17088024	20.2	2.5	4.3	-0.09	182	DH	CIM	Ziliang Luo	2016		Incorporating pleiotropic quantitative trait loci in dissection of complex traits: seed yield in rapeseed as an example
37	SW	A10	qSW.A10-2	25.305	Bn-A10-p11272184	12567405	15.1	2.1	3.9	-0.09	182	DH	CIM	Ziliang Luo	2016		Incorporating pleiotropic quantitative trait loci in dissection of complex traits: seed yield in rapeseed as an example
38	SW	A10	qSW.A10-3	17.005	Bn-A10-p10361031	11729822	2.4	3.2	5.2	-0.1	182	DH	CIM	Ziliang Luo	2016		Incorporating pleiotropic quantitative trait loci in dissection of complex traits: seed yield in rapeseed as an example
39	SW	A10	qSW.A10-4	14.305	Bn-A10-p9436205	10869281	2.9	2.9	3.8	-0.07	182	DH	CIM	Ziliang Luo	2016		Incorporating pleiotropic quantitative trait loci in dissection of complex traits: seed yield in rapeseed as an example
40	SW	A02	qSW.A2-1	63.03	Bn-A02-p12514179	9232327	3.5	3	5.3	0.14	182	DH	CIM	Ziliang Luo	2016		Incorporating pleiotropic quantitative trait loci in dissection of complex traits: seed yield in rapeseed as an example
41	SW	A02	qSW.A2-2	53.83	Bn-A02-p8466214	5401280	1.6	2.1	3	-0.06	182	DH	CIM	Ziliang Luo	2016		Incorporating pleiotropic quantitative trait loci in dissection of complex traits: seed yield in rapeseed as an example
42	SW	A02	qSW.A2-3	52.43	Bn-A02-p7893025	4879307	1.2	5.2	7.6	-0.09	182	DH	CIM	Ziliang Luo	2016		Incorporating pleiotropic quantitative trait loci in dissection of complex traits: seed yield in rapeseed as an example
43	SW	A02	qSW.A2-4	50.33	Bn-A02-p6794013	3828465	1.08	2.6-5.7	3.8-10.5	-	182	DH	CIM	Ziliang Luo	2016		Incorporating pleiotropic quantitative trait loci in dissection of complex traits: seed yield in rapeseed as an example
44	SW	A02	qSW.A2-5	45.83	Bn-A02-p5803164	2974871	5	3.2	4.7	-0.1	182	DH	CIM	Ziliang Luo	2016		Incorporating pleiotropic quantitative trait loci in dissection of complex traits: seed yield in rapeseed as an example
45	SW	A02	qSW.A2-6	42.52	Bn-A02-p4698141	9165662	2	3.2-6.9	4.8-9.8	-	182	DH	CIM	Ziliang Luo	2016		Incorporating pleiotropic quantitative trait loci in dissection of complex traits: seed yield in rapeseed as an example
46	SW	A02	qSW.A2-7	39.3	Bn-A02-p4698141	9165662	2.78	2.6-7.4	3.5-10.5	-	182	DH	CIM	Ziliang Luo	2016		Incorporating pleiotropic quantitative trait loci in dissection of complex traits: seed yield in rapeseed as an example
47	SW	A02	qSW.A2-8	37.21	Bn-A02-p4698141	9165662	3.19	3.4-4.7	6.6-7	-	182	DH	CIM	Ziliang Luo	2016		Incorporating pleiotropic quantitative trait loci in dissection of complex traits: seed yield in rapeseed as an example
48	SW	A02	qSW.A2-9	21.68	Bn-A02-p4698141	9165662	16.73	2.1-3.7	5-9.8	-	182	DH	CIM	Ziliang Luo	2016		Incorporating pleiotropic quantitative trait loci in dissection of complex traits: seed yield in rapeseed as an example
49	SW	A03	qSW.A3-1	33.71	Bn-A03-p3544165	3108860	10.7	2.1	2.4	0.06	182	DH	CIM	Ziliang Luo	2016		Incorporating pleiotropic quantitative trait loci in dissection of complex traits: seed yield in rapeseed as an example
50	SW	A03	qSW.A3-2	48.61	Bn-A03-p6288173	5638157	4.7	5	8.9	-0.14	182	DH	CIM	Ziliang Luo	2016		Incorporating pleiotropic quantitative trait loci in dissection of complex traits: seed yield in rapeseed as an example
51	SW	A03	qSW.A3-3	50.81	Bn-A03-p7799483	7092224	1.9	4.6	5.8	-0.08	182	DH	CIM	Ziliang Luo	2016		Incorporating pleiotropic quantitative trait loci in dissection of complex traits: seed yield in rapeseed as an example
52	SW	A03	qSW.A3-4	52.41	Bn-A03-p8070883	7363120	1.3	2.9	4.7	-0.09	182	DH	CIM	Ziliang Luo	2016		Incorporating pleiotropic quantitative trait loci in dissection of complex traits: seed yield in rapeseed as an example
53	SW	A03	qSW.A3-5	53.51	Bn-A03-p9179896	8462844	1.2	3.5	6.4	-0.12	182	DH	CIM	Ziliang Luo	2016		Incorporating pleiotropic quantitative trait loci in dissection of complex traits: seed yield in rapeseed as an example
54	SW	A03	qSW.A3-6	55.71	Bn-A03-p9883544	9098650	0.6	5.3	8	-0.09	182	DH	CIM	Ziliang Luo	2016		Incorporating pleiotropic quantitative trait loci in dissection of complex traits: seed yield in rapeseed as an example
55	SW	A03	qSW.A3-7	58.75	Bn-A03-p11294858	10411661	2.58	2.6-4.0	4.7-7.4	-	182	DH	CIM	Ziliang Luo	2016		Incorporating pleiotropic quantitative trait loci in dissection of complex traits: seed yield in rapeseed as an example
56	SW	A03	qSW.A3-8	61.35	Bn-A03-p11544253	10669986	2.98	3.0-6.5	4.4-9.7	-	182	DH	CIM	Ziliang Luo	2016		Incorporating pleiotropic quantitative trait loci in dissection of complex traits: seed yield in rapeseed as an example
57	SW	A03	qSW.A3-10	68.51	Bn-scaff_22751_1-p137904	20467185	2.9	3.2	4.1	-0.07	182	DH	CIM	Ziliang Luo	2016		Incorporating pleiotropic quantitative trait loci in dissection of complex traits: seed yield in rapeseed as an example
58	SW	A03	qSW.A3-11	71.38	Bn-A03-p14811653	13976642	3	2.5-13.6	4.1-21.8	-	182	DH	CIM	Ziliang Luo	2016		Incorporating pleiotropic quantitative trait loci in dissection of complex traits: seed yield in rapeseed as an example
59	SW	A03	qSW.A3-12	86.31	Bn-A03-p17782292	16830948	6.4	11.6	19.1	-0.18	182	DH	CIM	Ziliang Luo	2016		Incorporating pleiotropic quantitative trait loci in dissection of complex traits: seed yield in rapeseed as an example
60	SW	A03	qSW.A3-13	94.84	Bn-A03-p19582066	28916978	1.93	2.9-10.8	5.1-15.7	-	182	DH	CIM	Ziliang Luo	2016		Incorporating pleiotropic quantitative trait loci in dissection of complex traits: seed yield in rapeseed as an example
61	SW	A03	qSW.A3-14	114.21	Bn-scaff_16069_1-p3583547	23874559	3.2	3	4	0.1	182	DH	CIM	Ziliang Luo	2016		Incorporating pleiotropic quantitative trait loci in dissection of complex traits: seed yield in rapeseed as an example
62	SW	A04	qSW.A4-1	81.958	Bn-A04-p18572841	18704333	2.8	2.3	3	-0.06	182	DH	CIM	Ziliang Luo	2016		Incorporating pleiotropic quantitative trait loci in dissection of complex traits: seed yield in rapeseed as an example
63	SW	A04	qSW.A4-2	77.958	Bn-A04-p18572841	18704333	3.7	3.1	5.8	-0.11	182	DH	CIM	Ziliang Luo	2016		Incorporating pleiotropic quantitative trait loci in dissection of complex traits: seed yield in rapeseed as an example
64	SW	A04	qSW.A4-3	73.058	Bn-A04-p17541623	17648738	1.5	3.8	5.3	-0.09	182	DH	CIM	Ziliang Luo	2016		Incorporating pleiotropic quantitative trait loci in dissection of complex traits: seed yield in rapeseed as an example
65	SW	A04	qSW.A4-5	66.058	Bn-scaff_16888_1-p1010838	16494879	1.2	5.6	7.6	-0.11	182	DH	CIM	Ziliang Luo	2016		Incorporating pleiotropic quantitative trait loci in dissection of complex traits: seed yield in rapeseed as an example
66	SW	A04	qSW.A4-6	64.158	Bn-A09-p32165581	15762709	3	5.3	6.9	-0.09	182	DH	CIM	Ziliang Luo	2016		Incorporating pleiotropic quantitative trait loci in dissection of complex traits: seed yield in rapeseed as an example
67	SW	A04	qSW.A4-7	61.258	Bn-A04-p16090875	16283227	2.49	4.9-5.1	7.3-9.1	-	182	DH	CIM	Ziliang Luo	2016		Incorporating pleiotropic quantitative trait loci in dissection of complex traits: seed yield in rapeseed as an example
68	SW	A04	qSW.A4-8	58.348	Bn-A04-p15895510	16092463	1.76	2.3-6.7	3.2-8.5	-	182	DH	CIM	Ziliang Luo	2016		Incorporating pleiotropic quantitative trait loci in dissection of complex traits: seed yield in rapeseed as an example
69	SW	A04	qSW.A4-9	50.958	Bn-A04-p14528871	14976106	5.4	6	7.7	-0.09	182	DH	CIM	Ziliang Luo	2016		Incorporating pleiotropic quantitative trait loci in dissection of complex traits: seed yield in rapeseed as an example
70	SW	A04	qSW.A4-10	33.858	Bn-A10-p1041199	177889	6	4.9	7.2	-0.08	182	DH	CIM	Ziliang Luo	2016		Incorporating pleiotropic quantitative trait loci in dissection of complex traits: seed yield in rapeseed as an example
71	SW	A04	qSW.A4-11	14.058	Bn-A04-p2807465	2503652	5.6	2.3	3.1	-0.07	182	DH	CIM	Ziliang Luo	2016		Incorporating pleiotropic quantitative trait loci in dissection of complex traits: seed yield in rapeseed as an example
72	SW	A04	qSW.A4-12	7.188	Bn-A04-p2807465	2503652	5.85	2.4-8.6	3.7-14.4	-	182	DH	CIM	Ziliang Luo	2016		Incorporating pleiotropic quantitative trait loci in dissection of complex traits: seed yield in rapeseed as an example
73	SW	A05	qSW.A5-2	35.11	Bn-A05-p3005109	3062564	6.2	3.3	5.9	-0.11	182	DH	CIM	Ziliang Luo	2016		Incorporating pleiotropic quantitative trait loci in dissection of complex traits: seed yield in rapeseed as an example
74	SW	A06	qSW.A6-1	7.21	Bn-A06-p600029	627973	1.8	5.6	8.6	0.12	182	DH	CIM	Ziliang Luo	2016		Incorporating pleiotropic quantitative trait loci in dissection of complex traits: seed yield in rapeseed as an example
75	SW	A06	qSW.A6-3	17.2	Bn-A06-p1626020	1675587	0.79	2.5-5.9	3.1-7.5	+	182	DH	CIM	Ziliang Luo	2016		Incorporating pleiotropic quantitative trait loci in dissection of complex traits: seed yield in rapeseed as an example
76	SW	A06	qSW.A6-4	17.96	Bn-A06-p1626020	1675587	2.51	2.3-6.6	2.9-10	+	182	DH	CIM	Ziliang Luo	2016		Incorporating pleiotropic quantitative trait loci in dissection of complex traits: seed yield in rapeseed as an example
77	SW	A06	qSW.A6-2	21.51	Bn-A06-p1802123	67125	4.5	4.1	5.8	0.08	182	DH	CIM	Ziliang Luo	2016		Incorporating pleiotropic quantitative trait loci in dissection of complex traits: seed yield in rapeseed as an example
78	SW	A06	qSW.A6-5	28.01	Bn-A06-p2218956	2213679	1.97	2.1-5.4	3.7-7.3	+	182	DH	CIM	Ziliang Luo	2016		Incorporating pleiotropic quantitative trait loci in dissection of complex traits: seed yield in rapeseed as an example
79	SW	A07	qSW.A7-1	58.098	Bn-A07-p13902763	15840407	4.4	3.8	6.8	-0.12	182	DH	CIM	Ziliang Luo	2016		Incorporating pleiotropic quantitative trait loci in dissection of complex traits: seed yield in rapeseed as an example
80	SW	A07	qSW.A7-2	50.498	Bn-A07-p12337353	14463603	4.5	4.1	5.8	-0.1	182	DH	CIM	Ziliang Luo	2016		Incorporating pleiotropic quantitative trait loci in dissection of complex traits: seed yield in rapeseed as an example
81	SW	A07	qSW.A7-3	41.508	Bn-A02-p655765	13279889	1.09	2.6-4.0	4.7-5.6	-	182	DH	CIM	Ziliang Luo	2016		Incorporating pleiotropic quantitative trait loci in dissection of complex traits: seed yield in rapeseed as an example
82	SW	A07	qSW.A7-4	27.598	Bn-A07-p8520077	9968133	6.3	5.4	7.8	-0.11	182	DH	CIM	Ziliang Luo	2016		Incorporating pleiotropic quantitative trait loci in dissection of complex traits: seed yield in rapeseed as an example
83	SW	A07	qSW.A7-5	26.898	Bn-A07-p8183365	9636072	0.71	5.9-12.8	9.2-18.8	-	182	DH	CIM	Ziliang Luo	2016		Incorporating pleiotropic quantitative trait loci in dissection of complex traits: seed yield in rapeseed as an example
84	SW	A07	qSW.A7-6	20.378	Bn-scaff_22310_1-p815532	8399239	1.32	7.8-8.6	10.8-12.9	-	182	DH	CIM	Ziliang Luo	2016		Incorporating pleiotropic quantitative trait loci in dissection of complex traits: seed yield in rapeseed as an example
85	SW	A07	qSW.A7-7	18.098	Bn-A07-p1197450	886787	2.7	8	12.5	-0.12	182	DH	CIM	Ziliang Luo	2016		Incorporating pleiotropic quantitative trait loci in dissection of complex traits: seed yield in rapeseed as an example
86	SW	A07	qSW.A7-8	16.898	Bn-A07-p1197450	886787	0.17	2.1-15.0	2.9-23.7	-	182	DH	CIM	Ziliang Luo	2016		Incorporating pleiotropic quantitative trait loci in dissection of complex traits: seed yield in rapeseed as an example
87	SW	A07	qSW.A7-9	9.748	Bn-A07-p1197450	886787	6.63	7.4-11.6	13.4-23.1	-	182	DH	CIM	Ziliang Luo	2016		Incorporating pleiotropic quantitative trait loci in dissection of complex traits: seed yield in rapeseed as an example
88	SW	A08	qSW.A8-1	35.69	Bn-A08-p16454339	13925555	1.74	2.6-3.8	3-5.4	+	182	DH	CIM	Ziliang Luo	2016		Incorporating pleiotropic quantitative trait loci in dissection of complex traits: seed yield in rapeseed as an example
89	SW	A08	qSW.A8-3	18.65	Bn-A08-p6268593	5328152	3.5	2.9	3.3	0.06	182	DH	CIM	Ziliang Luo	2016		Incorporating pleiotropic quantitative trait loci in dissection of complex traits: seed yield in rapeseed as an example
90	SW	A08	qSW.A8-4	15.25	Bn-A08-p6268593	5328152	2.5	4.1	6.1	0.1	182	DH	CIM	Ziliang Luo	2016		Incorporating pleiotropic quantitative trait loci in dissection of complex traits: seed yield in rapeseed as an example
91	SW	A09	qSW.A9-1	31.11	Bn-A01-p9080573	2507154	9.8	2.3	3	0.06	182	DH	CIM	Ziliang Luo	2016		Incorporating pleiotropic quantitative trait loci in dissection of complex traits: seed yield in rapeseed as an example
92	SW	A09	qSW.A9-2	38.01	Bn-A09-p4164576	3833864	5.8	2.2	2.5	0.05	182	DH	CIM	Ziliang Luo	2016		Incorporating pleiotropic quantitative trait loci in dissection of complex traits: seed yield in rapeseed as an example
93	SW	A09	qSW.A9-3	68.41	Bn-A09-p16094451	30800384	0.5	10	15.3	0.16	182	DH	CIM	Ziliang Luo	2016		Incorporating pleiotropic quantitative trait loci in dissection of complex traits: seed yield in rapeseed as an example
94	SW	A09	qSW.A9-6	73.2	Bn-scaff_18100_1-p1234948	19469146	1.53	2.3-10.9	2.8-16.4	+	182	DH	CIM	Ziliang Luo	2016		Incorporating pleiotropic quantitative trait loci in dissection of complex traits: seed yield in rapeseed as an example
95	SW	A09	qSW.A9-4	82.21	Bn-A09-p23802586	22166056	2.6	5.7	9.1	0.13	182	DH	CIM	Ziliang Luo	2016		Incorporating pleiotropic quantitative trait loci in dissection of complex traits: seed yield in rapeseed as an example
96	SW	A09	qSW.A9-5	138.31	Bn-A09-p36456505	33464372	1	2.2	2.8	-0.07	182	DH	CIM	Ziliang Luo	2016		Incorporating pleiotropic quantitative trait loci in dissection of complex traits: seed yield in rapeseed as an example
97	SW	C01	qSW.C1-1	19.346	Bn-scaff_15838_1-p2103661	2475817	31.3	2.2	3	-0.07	182	DH	CIM	Ziliang Luo	2016		Incorporating pleiotropic quantitative trait loci in dissection of complex traits: seed yield in rapeseed as an example
98	SW	C03	qSW.C3-1	1.01	Bn-scaff_27198_1-p300707	2355918	4.3	2.6	3.6	-0.1	182	DH	CIM	Ziliang Luo	2016		Incorporating pleiotropic quantitative trait loci in dissection of complex traits: seed yield in rapeseed as an example
99	SW	C03	qSW.C3-2	128.21	Bn-scaff_17119_1-p456353	57210028	7.6	2.1	2.7	0.06	182	DH	CIM	Ziliang Luo	2016		Incorporating pleiotropic quantitative trait loci in dissection of complex traits: seed yield in rapeseed as an example
100	SW	C04	qSW.C4-1	0.01	Bn-scaff_22933_1-p70880	39654	5.5	2.2	2.9	-0.06	182	DH	CIM	Ziliang Luo	2016		Incorporating pleiotropic quantitative trait loci in dissection of complex traits: seed yield in rapeseed as an example
101	SW	C04	qSW.C4-2	104.71	Bn-scaff_20270_1-p174459	46328881	6	3.7	5.9	-0.07	182	DH	CIM	Ziliang Luo	2016		Incorporating pleiotropic quantitative trait loci in dissection of complex traits: seed yield in rapeseed as an example
102	SW	C04	qSW.C4-3	112.01	Bn-A04-p18129552	18214940	6.5	3.6	5.2	-0.07	182	DH	CIM	Ziliang Luo	2016		Incorporating pleiotropic quantitative trait loci in dissection of complex traits: seed yield in rapeseed as an example
103	SW	C05	qSW.C5-1	19.21	Bn-scaff_20901_1-p1705574	2309498	1.03	2.9-4.8	4.2-7.8	-	182	DH	CIM	Ziliang Luo	2016		Incorporating pleiotropic quantitative trait loci in dissection of complex traits: seed yield in rapeseed as an example
104	SW	C05	qSW.C5-2	24.31	Bn-scaff_20901_1-p1542791	2481580	7	4.3	7.1	-0.09	182	DH	CIM	Ziliang Luo	2016		Incorporating pleiotropic quantitative trait loci in dissection of complex traits: seed yield in rapeseed as an example
105	SW	C05	qSW.C5-3	30.22	Bn-scaff_20901_1-p1310135	2678501	6.36	2.7-12.0	4-18.1	-	182	DH	CIM	Ziliang Luo	2016		Incorporating pleiotropic quantitative trait loci in dissection of complex traits: seed yield in rapeseed as an example
106	SW	C05	qSW.C5-4	45.31	Bn-scaff_21496_1-p91737	16838350	23.3	2.8	3.7	-0.06	182	DH	CIM	Ziliang Luo	2016		Incorporating pleiotropic quantitative trait loci in dissection of complex traits: seed yield in rapeseed as an example
107	SW	C05	qSW.C5-5	51.81	Bn-scaff_15712_10-p380937	5123353	6.3	2.2	2.9	-0.05	182	DH	CIM	Ziliang Luo	2016		Incorporating pleiotropic quantitative trait loci in dissection of complex traits: seed yield in rapeseed as an example
108	SW	C05	qSW.C5-6	68.71	Bn-scaff_15695_1-p281125	29913968	5.6	2.7	3.5	-0.06	182	DH	CIM	Ziliang Luo	2016		Incorporating pleiotropic quantitative trait loci in dissection of complex traits: seed yield in rapeseed as an example
109	SW	C05	qSW.C5-7	74.31	Bn-A05-p16909956	15586221	16.9	2.1	3.3	-0.06	182	DH	CIM	Ziliang Luo	2016		Incorporating pleiotropic quantitative trait loci in dissection of complex traits: seed yield in rapeseed as an example
110	SW	C05	qSW.C5-8	126.86	Bn-scaff_15648_1-p311596	8882893	9.35	2.2-4.1	3-5.6	+	182	DH	CIM	Ziliang Luo	2016		Incorporating pleiotropic quantitative trait loci in dissection of complex traits: seed yield in rapeseed as an example
111	SW	C06	qSW.C6-1	99.523	Bn-scaff_17799_1-p945289	35651317	9.3	2.6	2.9	-0.06	182	DH	CIM	Ziliang Luo	2016		Incorporating pleiotropic quantitative trait loci in dissection of complex traits: seed yield in rapeseed as an example
112	SW	C06	qSW.C6-2	62.623	Bn-scaff_16064_1-p144717	25453189	9.3	3	4.3	0.08	182	DH	CIM	Ziliang Luo	2016		Incorporating pleiotropic quantitative trait loci in dissection of complex traits: seed yield in rapeseed as an example
113	SW	C06	qSW.C6-3	54.763	Bn-scaff_16064_1-p1129116	24523757	8.63	2.1-3.6	3.2-5.2	+	182	DH	CIM	Ziliang Luo	2016		Incorporating pleiotropic quantitative trait loci in dissection of complex traits: seed yield in rapeseed as an example
114	SW	C08	qSW.C8-1	17.21	Bn-scaff_19242_1-p390109	18064953	15.3	2.6	3.2	0.06	182	DH	CIM	Ziliang Luo	2016		Incorporating pleiotropic quantitative trait loci in dissection of complex traits: seed yield in rapeseed as an example
115	SW	C08	qSW.C8-2	32.81	Bn-scaff_16231_1-p678599	21232216	16.5	2.2	2.4	0.06	182	DH	CIM	Ziliang Luo	2016		Incorporating pleiotropic quantitative trait loci in dissection of complex traits: seed yield in rapeseed as an example
116	SW	C08	qSW.C8-3	52.01	Bn-scaff_16361_1-p1343728	28813403	6	2.9	4.2	-0.07	182	DH	CIM	Ziliang Luo	2016		Incorporating pleiotropic quantitative trait loci in dissection of complex traits: seed yield in rapeseed as an example
117	SW	C08	qSW.C8-4	62.81	Bn-scaff_16197_1-p2356427	31847171	1.13	2.7-4.6	3.4-7.6	-	182	DH	CIM	Ziliang Luo	2016		Incorporating pleiotropic quantitative trait loci in dissection of complex traits: seed yield in rapeseed as an example
118	SW	C08	qSW.C8-5	71.46	Bn-scaff_16197_1-p453838	33565981	2.62	3.3-3.8	4.7-5.9	-	182	DH	CIM	Ziliang Luo	2016		Incorporating pleiotropic quantitative trait loci in dissection of complex traits: seed yield in rapeseed as an example
119	SW	C09	qSW.C9-1	47.01	Bn-scaff_17487_1-p682697	6980039	1.2	2.1	2.9	0.07	182	DH	CIM	Ziliang Luo	2016		Incorporating pleiotropic quantitative trait loci in dissection of complex traits: seed yield in rapeseed as an example
120	SW	C09	qSW.C9-2	49.81	Bn-A09-p7318713	5552421	4.8	2.6	3.2	0.07	182	DH	CIM	Ziliang Luo	2016		Incorporating pleiotropic quantitative trait loci in dissection of complex traits: seed yield in rapeseed as an example
121	SW	C09	qSW.C9-3	52.31	Bn-A09-p7318713	5552421	1	2.6	3.6	0.08	182	DH	CIM	Ziliang Luo	2016		Incorporating pleiotropic quantitative trait loci in dissection of complex traits: seed yield in rapeseed as an example
122	SW	C09	qSW.C9-4	116.53	Bn-scaff_17109_2-p405700	45832516	13.54	3.2-6.6	4.7-10.1	-	182	DH	CIM	Ziliang Luo	2016		Incorporating pleiotropic quantitative trait loci in dissection of complex traits: seed yield in rapeseed as an example
1	FT	C02	dtf12b.1		pW112bH	39334100		3.4	5.8	0.9	144	MF DH	CIM	Pablo A. Quijada	2006	cqSL.C02	Quantitative trait analysis of seed yield and other complex traits in hybrid spring rapeseed (Brassica napus L.): 1. Identification of genomic regions from winter germplasm
2	FT	C09	dtf19.1		pX131cE	46745693		6.8	9.5	-1.2	148	HUA DH	CIM	Joshua A. Udall	2006	cqSS.C09cqSW.C09 cqSL.C09（ corresponding to uq.C09）	Quantitative trait analysis of seed yield and other complex traits in hybrid spring rapeseed (Brassica napus L.): 2. Identification of alleles from unadapted germplasm.
3	FT	A05	qFT093	94.9	pW247	20479260	3.4	4.7	5.3	-0.44	202	TNDH	CIM	Jiaqin Shi	2009	cqSW.A05 cqSL.A05（ corresponding to uq.A05）	Unraveling the Complex Trait of Crop Yield With Quantitative Trait Loci Mapping in Brassica napus
4	FT	A05	RF2qFT43		pW247	20479260					101	Reconstructed F2	CIM	Jiaqin Shi	2011	cqSW.A05 cqSL.A05（ corresponding to uq.A05）	A Dynamic and Complex Network Regulates the Heterosis of Yield-Correlated Traits in Rapeseed (Brassica napus L.)
5	FT	A03	qFT.A3-14	85.71	Bn-A03-p17782292	16830948	6.5	2.2	3	0.31	182	DH	CIM	Ziliang Luo	2016	cqSS.A03	Incorporating pleiotropic quantitative trait loci in dissection of complex traits: seed yield in rapeseed as an example
6	FT	A05	qFT.A5-1	29.91	Bn-A05-p2367876	2490409	10.55	2.2-3.3	2.6-3.5	+	182	DH	CIM	Ziliang Luo	2016	cqSW.A05 cqSL.A05（ corresponding to uq.A05）	Incorporating pleiotropic quantitative trait loci in dissection of complex traits: seed yield in rapeseed as an example
7	FT	A09	qFT.A9-1	124.51	Bn-A09-p35481880	32624626	5.6	2.4	2.7	0.55	182	DH	CIM	Ziliang Luo	2016	cqSL.A09	Incorporating pleiotropic quantitative trait loci in dissection of complex traits: seed yield in rapeseed as an example
8	FT	C02	qFT.C2-1	37.51	Bn-scaff_17289_1-p808558	35230646	4.1	2.3	2.5	0.41	182	DH	CIM	Ziliang Luo	2016	cqSL.C02	Incorporating pleiotropic quantitative trait loci in dissection of complex traits: seed yield in rapeseed as an example
9	FT	C09	qFT.C9-3	116.89	Bn-scaff_17109_2-p405700	45832516	5.65	2.3-26.7	2.6-35.1	+	182	DH	CIM	Ziliang Luo	2016	cqSS.C09cqSW.C09 cqSL.C09（ corresponding to uq.C09）	Incorporating pleiotropic quantitative trait loci in dissection of complex traits: seed yield in rapeseed as an example
1	MT	A03	RF2qMT11		pW188b	18560687					101	Reconstructed F2	CIM	Jiaqin Shi	2011	cqSS.A03	A Dynamic and Complex Network Regulates the Heterosis of Yield-Correlated Traits in Rapeseed (Brassica napus L.)
2	MT	A03	DHqMT12		pW188b	18560175					202	TNDH	CIM	Jiaqin Shi	2011	cqSS.A03	A Dynamic and Complex Network Regulates the Heterosis of Yield-Correlated Traits in Rapeseed (Brassica napus L.)
3	MT	A05	RF2qMT13		pW247	20479260					101	Reconstructed F2	CIM	Jiaqin Shi	2011	cqSW.A05 cqSL.A05	A Dynamic and Complex Network Regulates the Heterosis of Yield-Correlated Traits in Rapeseed (Brassica napus L.)
4	MT	A03	qMT.A3-4	84.71	Bn-A03-p17782292	16830948	30.4	2.3	3.7	-0.3	182	DH	CIM	Ziliang Luo	2016	cqSS.A03	Incorporating pleiotropic quantitative trait loci in dissection of complex traits: seed yield in rapeseed as an example
5	MT	A03	qMT.A3-5	95.31	Bn-A03-p19956358	18839790	3.1	3.5	5.6	-0.37	182	DH	CIM	Ziliang Luo	2016	cqSS.A03	Incorporating pleiotropic quantitative trait loci in dissection of complex traits: seed yield in rapeseed as an example
6	MT	A04	qMT.A4-6	24.158	Bn-A04-p8559580	9870158	6.8	3	5.6	-0.4	182	DH	CIM	Ziliang Luo	2016	cqSW.A04a	Incorporating pleiotropic quantitative trait loci in dissection of complex traits: seed yield in rapeseed as an example
7	MT	A05	qMT.A5-3	75.61	Bn-A05-p21660030	19850149	4.9	3.1	4.1	-0.39	182	DH	CIM	Ziliang Luo	2016	cqSW.A05 cqSL.A05（ corresponding to uq.A05）	Incorporating pleiotropic quantitative trait loci in dissection of complex traits: seed yield in rapeseed as an example
8	MT	A09	qMT.A9-6	104.3	Bn-A09-p4976736	29555549	2.37	3.0-4.5	3.6-8.5	-	182	DH	CIM	Ziliang Luo	2016	cqSS.A09a	Incorporating pleiotropic quantitative trait loci in dissection of complex traits: seed yield in rapeseed as an example
9	MT	A09	qMT.A9-7	110.91	Bn-A09-p32321534	30146254	0.69	2.9-4.3	3.6-5.1	-	182	DH	CIM	Ziliang Luo	2016	cqSS.A09a	Incorporating pleiotropic quantitative trait loci in dissection of complex traits: seed yield in rapeseed as an example
10	MT	C08	qMT.C8-5	97.31	Bn-A09-p35647477	32778990	37.2	2.2	5.4	0.47	182	DH	CIM	Ziliang Luo	2016	cqSS.C08 cqSL.C08c（ corresponding to uq.C08）	Incorporating pleiotropic quantitative trait loci in dissection of complex traits: seed yield in rapeseed as an example
11	MT	C09	qMT.C9-2	118.53	Bn-scaff_17109_2-p364002	45865558	4.91	6.3-14.8	10.3-21.1	+	182	DH	CIM	Ziliang Luo	2016	cqSS.C09cqSW.C09 cqSL.C09（ corresponding to uq.C090	Incorporating pleiotropic quantitative trait loci in dissection of complex traits: seed yield in rapeseed as an example
