# Supplementary material for: High Density Linkage Map Construction and QTL Detection for Three Silique-Related Traits in Orychophragmus violaceus Derived Brassica napus Population
Source: Front Plant Sci. 2017 Sep 6;8:1512. doi: 10.3389/fpls.2017.01512 (PMC5592274; doi:10.3389/fpls.2017.01512)
Supplement: Supplementary file 5 [file Table5.XLSX]

## Sheet: Sheet1
Supplementary Table S5. List of the candidate genes in this study
Trait	Consensus QTLa	Chrb	Homologous Brassica napus locus	Site_strat（bp）	Site_end（bp）	Aligned Arabidopsis locus ID related to silique traits	Gene name	Function annotation c
SW	cqSW.A04a	A04	BnaA04g09170	8231950	8233460	AT1G03430	AHP5	histidine-containing phosphotransfer factor 5	Encodes AHP5, one of the six Arabidopsis thaliana histidine phosphotransfer proteins (AHPs). AHPs function as redundant positive regulators of cytokinin signaling. Members of the AHP gene family include: AT3G21510 (AHP1), AT3G29350 (AHP2), AT5G39340 (AHP3), AT3G16360 (AHP4), AT1G03430 (AHP5) and AT1G80100 (AHP6).	histidine-containing phosphotransfer factor 5 (AHP5); CONTAINS InterPro DOMAIN/s: Signal transduction histidine kinase, phosphotransfer (Hpt) domain (InterPro:IPR008207); BEST Arabidopsis thaliana protein match is: histidine-containing phosphotransmitter 2 (TAIR:AT3G29350.1); Has 311 Blast hits to 310 proteins in 49 species: Archae - 2; Bacteria - 33; Metazoa - 0; Fungi - 8; Plants - 266; Viruses…	protein_coding
						AT3G21510	AHP1	histidine-containing phosphotransmitter 1	Encodes AHP1, one of the six Arabidopsis thaliana histidine phosphotransfer proteins (AHPs). AHPs function as redundant positive regulators of cytokinin signaling. Members of the AHP gene family include: AT3G21510 (AHP1), AT3G29350 (AHP2), AT5G39340 (AHP3), AT3G16360 (AHP4), AT1G03430 (AHP5) and AT1G80100 (AHP6).	histidine-containing phosphotransmitter 1 (AHP1); CONTAINS InterPro DOMAIN/s: Signal transduction histidine kinase, phosphotransfer (Hpt) domain (InterPro:IPR008207); BEST Arabidopsis thaliana protein match is: histidine-containing phosphotransfer factor 5 (TAIR:AT1G03430.1); Has 358 Blast hits to 357 proteins in 69 species: Archae - 2; Bacteria - 42; Metazoa - 0; Fungi - 41; Plants - 268; Viruse…	protein_coding
						AT3G29350	AHP2	histidine-containing phosphotransmitter 2	Encodes AHP2, one of the six Arabidopsis thaliana histidine phosphotransfer proteins (AHPs). AHPs function in His-to-Asp phosphorelay signal transduction and as redundant positive regulators of cytokinin signaling. Members of the AHP gene family include: AT3G21510 (AHP1), AT3G29350 (AHP2), AT5G39340 (AHP3), AT3G16360 (AHP4), AT1G03430 (AHP5) and AT1G80100 (AHP6).	histidine-containing phosphotransmitter 2 (AHP2); CONTAINS InterPro DOMAIN/s: Signal transduction histidine kinase, phosphotransfer (Hpt) domain (InterPro:IPR008207); BEST Arabidopsis thaliana protein match is: histidine-containing phosphotransmitter 3 (TAIR:AT5G39340.1); Has 369 Blast hits to 368 proteins in 74 species: Archae - 2; Bacteria - 69; Metazoa - 0; Fungi - 28; Plants - 267; Viruses - …	protein_coding
						AT5G39340	AHP3	histidine-containing phosphotransmitter 3	Encodes AHP3, one of the six Arabidopsis thaliana histidine phosphotransfer proteins (AHPs) involved in Histidine (His)-to-Aspartate (Asp) phosphorelay signal transduction. AHPs function as redundant positive regulators of cytokinin signaling. Members of the AHP gene family include: AT3G21510 (AHP1), AT3G29350 (AHP2), AT5G39340 (AHP3), AT3G16360 (AHP4), AT1G03430 (AHP5) and AT1G80100 (AHP6).	histidine-containing phosphotransmitter 3 (AHP3); CONTAINS InterPro DOMAIN/s: Signal transduction histidine kinase, phosphotransfer (Hpt) domain (InterPro:IPR008207); BEST Arabidopsis thaliana protein match is: histidine-containing phosphotransmitter 2 (TAIR:AT3G29350.1); Has 358 Blast hits to 357 proteins in 69 species: Archae - 2; Bacteria - 65; Metazoa - 0; Fungi - 23; Plants - 266; Viruses - …	protein_coding
	cqSW.A05	A05	BnaA05g00530	260357	264739	AT2G17820	AHK 1	histidine kinase 1	Encodes a member of the histidine kinase family.	histidine kinase 1 (HK1); FUNCTIONS IN: osmosensor activity, protein histidine kinase activity, histidine phosphotransfer kinase activity; INVOLVED IN: response to water deprivation, seed maturation, response to osmotic stress; LOCATED IN: membrane; EXPRESSED IN: 19 plant structures; EXPRESSED DURING: 12 growth stages; CONTAINS InterPro DOMAIN/s: Signal transduction histidine kinase, homodimeric …	protein_coding	(Wohlbach et al., 2008)
						AT2G47430	CKI1	Signal transduction histidine kinase	Encodes a putative plasma membrane-bound hybrid histidine kinase and cytokinin sensor that is expressed within the female gametophyte.	CYTOKININ-INDEPENDENT 1 (CKI1); CONTAINS InterPro DOMAIN/s: Signal transduction histidine kinase, homodimeric (InterPro:IPR009082), CheY-like (InterPro:IPR011006), Signal transduction histidine kinase, core (InterPro:IPR005467), Signal transduction response regulator, receiver domain (InterPro:IPR001789), Signal transduction histidine kinase, subgroup 1, dimerisation/phosphoacceptor domain (Inter…	protein_coding	(Yuan et al., 2016)
		A05	BnaA05g34910	397543	398007	AT5G48670	AGL80	AGAMOUS-like 80	AGL80 is a member of the MADS box family of genes. AGL80 functions as a transcription factor within the central cell gene regulatory network and controls the expression of downstream genes required for central cell development and function.	AGAMOUS-like 80 (AGL80); FUNCTIONS IN: DNA binding, sequence-specific DNA binding transcription factor activity; INVOLVED IN: regulation of transcription, DNA-dependent; LOCATED IN: nucleus; EXPRESSED IN: central cell, endosperm; CONTAINS InterPro DOMAIN/s: Transcription factor, MADS-box (InterPro:IPR002100); BEST Arabidopsis thaliana protein match is: MADS-box transcription factor family protein…	protein_coding	(Bemer et al., 2010)
		A05	BnaA05g01200	715149	717132	AT1G13710	KLU	cytochrome P450, family 78, subfamily A, polypeptide 5	Encodes the cytochrome P450 CYP78A5 monooxygenase. Contributes to the generation of a growth-stimulating signal distinct from the classical phytohormones that prevents proliferation arrest, promoting organ growth.	cytochrome P450, family 78, subfamily A, polypeptide 5 (CYP78A5); FUNCTIONS IN: electron carrier activity, monooxygenase activity, iron ion binding, oxygen binding, heme binding; INVOLVED IN: in 7 processes; LOCATED IN: endoplasmic reticulum; EXPRESSED IN: 10 plant structures; EXPRESSED DURING: F mature embryo stage, petal differentiation and expansion stage, E expanded cotyledon stage, D bilater…	protein_coding	(Zhao et al., 2016)
		A05	BnaA05g36820	2711934	2712975	AT5G60440	AGL62	AGAMOUS-like 62	AGL62 encodes a Type I MADS domain protein that likely functions as a transcription factor. It is expressed AGL62 is expressed exclusively in the endosperm. AGL62 supresses suppresses cellularization during the syncytial phase of endosperm development.	AGAMOUS-like 62 (AGL62); FUNCTIONS IN: DNA binding, sequence-specific DNA binding transcription factor activity; INVOLVED IN: cellularization of endosperm, endosperm development; LOCATED IN: nucleus; EXPRESSED IN: 15 plant structures; EXPRESSED DURING: 7 growth stages; CONTAINS InterPro DOMAIN/s: Transcription factor, MADS-box (InterPro:IPR002100); BEST Arabidopsis thaliana protein match is: MADS…	protein_coding	(Kang et al., 2008)
		A05	BnaA05g36830	2713026	2713236	AT2G24840	AGL61	AGAMOUS-like 61	Encodes a member of the Agamous-like family of transcription factors. Localized to the nucleus in the central cell and endosperm of the female gametophyte. Loss of function mutations show reduced female fertility. Fifty percent of ovules have defective central cells with abnormal morphology and patterns of gene expression. Upon fertilization 50% of seeds abort. Using yeast two hybrid assays AGL61…	AGAMOUS-like 61 (AGL61); CONTAINS InterPro DOMAIN/s: Transcription factor, MADS-box (InterPro:IPR002100); BEST Arabidopsis thaliana protein match is: AGAMOUS-like 62 (TAIR:AT5G60440.1); Has 5781 Blast hits to 5781 proteins in 683 species: Archae - 0; Bacteria - 0; Metazoa - 624; Fungi - 302; Plants - 4788; Viruses - 0; Other Eukaryotes - 67 (source: NCBI BLink).	protein_coding	(Steffen et al., 2008)
						AT5G60440	AGL62	AGAMOUS-like 62	AGL62 encodes a Type I MADS domain protein that likely functions as a transcription factor. It is expressed AGL62 is expressed exclusively in the endosperm. AGL62 supresses suppresses cellularization during the syncytial phase of endosperm development.	AGAMOUS-like 62 (AGL62); FUNCTIONS IN: DNA binding, sequence-specific DNA binding transcription factor activity; INVOLVED IN: cellularization of endosperm, endosperm development; LOCATED IN: nucleus; EXPRESSED IN: 15 plant structures; EXPRESSED DURING: 7 growth stages; CONTAINS InterPro DOMAIN/s: Transcription factor, MADS-box (InterPro:IPR002100); BEST Arabidopsis thaliana protein match is: MADS…	protein_coding
		A05	BnaA05g36880	2760739	2761874	AT1G03430	AHP5	histidine-containing phosphotransfer factor 5	Encodes AHP5, one of the six Arabidopsis thaliana histidine phosphotransfer proteins (AHPs). AHPs function as redundant positive regulators of cytokinin signaling. Members of the AHP gene family include: AT3G21510 (AHP1), AT3G29350 (AHP2), AT5G39340 (AHP3), AT3G16360 (AHP4), AT1G03430 (AHP5) and AT1G80100 (AHP6).	histidine-containing phosphotransfer factor 5 (AHP5); CONTAINS InterPro DOMAIN/s: Signal transduction histidine kinase, phosphotransfer (Hpt) domain (InterPro:IPR008207); BEST Arabidopsis thaliana protein match is: histidine-containing phosphotransmitter 2 (TAIR:AT3G29350.1); Has 311 Blast hits to 310 proteins in 49 species: Archae - 2; Bacteria - 33; Metazoa - 0; Fungi - 8; Plants - 266; Viruses…	protein_coding
						AT3G16360	AHP4	HPT phosphotransmitter 4	Encodes AHP4, a histidine-containing phosphotransmitter involved in Histidine (His)-to-Aspartate (Asp) phosphorelay signal transduction. AHP4 is one of the six Arabidopsis thaliana histidine phosphotransfer proteins (AHPs). AHPs function as redundant positive regulators of cytokinin signaling. Members of the AHP gene family include: AT3G21510 (AHP1), AT3G29350 (AHP2), AT5G39340 (AHP3), AT3G16360 …	HPT phosphotransmitter 4 (AHP4); CONTAINS InterPro DOMAIN/s: Signal transduction histidine kinase, phosphotransfer (Hpt) domain (InterPro:IPR008207); BEST Arabidopsis thaliana protein match is: histidine-containing phosphotransmitter 2 (TAIR:AT3G29350.1); Has 335 Blast hits to 334 proteins in 65 species: Archae - 0; Bacteria - 41; Metazoa - 0; Fungi - 26; Plants - 266; Viruses - 0; Other Eukaryot…	protein_coding
		A05	BnaA05g05750	3013207	3017338	AT1G19270	DA1	DA1		DA1 (DA1); CONTAINS InterPro DOMAIN/s: Zinc finger, LIM-type (InterPro:IPR001781), Ubiquitin interacting motif (InterPro:IPR003903), Protein of unknown function DUF3633 (InterPro:IPR022087); BEST Arabidopsis thaliana protein match is: LIM domain-containing protein (TAIR:AT4G36860.1); Has 3538 Blast hits to 2617 proteins in 167 species: Archae - 0; Bacteria - 18; Metazoa - 3009; Fungi - 63; Plants…	protein_coding	(Wang et al., 2017)
		A05	BnaA05g07220	3894321	3895758	AT2G37260	TTG2	WRKY family transcription factor family protein	Encodes a protein similar to WRKY transcription factors that is expressed in the seed integument and endosperm. Mutants are defective in proanthocyanidin synthesis and seed mucilate deposition. Seeds are yellow colored. Seed size is also affected; seeds are reduced in size but only when the mutant allele is transmitted through the female parent.Loss of function alleles are associated with a reduc…	TRANSPARENT TESTA GLABRA 2 (TTG2); CONTAINS InterPro DOMAIN/s: DNA-binding WRKY (InterPro:IPR003657); BEST Arabidopsis thaliana protein match is: WRKY DNA-binding protein 3 (TAIR:AT2G03340.1); Has 30201 Blast hits to 17322 proteins in 780 species: Archae - 12; Bacteria - 1396; Metazoa - 17338; Fungi - 3422; Plants - 5037; Viruses - 0; Other Eukaryotes - 2996 (source: NCBI BLink).	protein_coding	(Fang et al., 2012)
		A05	BnaA05g07780	4223646	4225750	AT2G35670	FIS2	VEFS-Box of polycomb protein	Encodes a negative regulator of seed development in the absence of pollination. In the ovule, the FIS2 transcripts are accumulated at their highest level before fertilization and gradually decrease after fertilization.	FERTILIZATION INDEPENDENT SEED 2 (FIS2); CONTAINS InterPro DOMAIN/s: Zinc finger, C2H2-like (InterPro:IPR015880), Polycomb protein, VEFS-Box (InterPro:IPR019135); BEST Arabidopsis thaliana protein match is: VEFS-Box of polycomb protein (TAIR:AT4G16845.2); Has 12278 Blast hits to 7688 proteins in 680 species: Archae - 7; Bacteria - 1319; Metazoa - 4326; Fungi - 1979; Plants - 496; Viruses - 125; O…	protein_coding	(Hehenberger et al., 2012)
		A05	BnaA05g08350	4633553	4636226	AT2G35670	FIS2	VEFS-Box of polycomb protein	Encodes a negative regulator of seed development in the absence of pollination. In the ovule, the FIS2 transcripts are accumulated at their highest level before fertilization and gradually decrease after fertilization.	FERTILIZATION INDEPENDENT SEED 2 (FIS2); CONTAINS InterPro DOMAIN/s: Zinc finger, C2H2-like (InterPro:IPR015880), Polycomb protein, VEFS-Box (InterPro:IPR019135); BEST Arabidopsis thaliana protein match is: VEFS-Box of polycomb protein (TAIR:AT4G16845.2); Has 12278 Blast hits to 7688 proteins in 680 species: Archae - 7; Bacteria - 1319; Metazoa - 4326; Fungi - 1979; Plants - 496; Viruses - 125; O…	protein_coding
		A05	BnaA05g08730	4834336	4836016	AT2G35230	IKU1	VQ motif-containing protein	Contains a plant-specific VQ motif. Involved in endosperm growth and seed size determination. IKU1 is expressed in the early endosperm and its progenitor, the central cell.IKU1 interacts with MINI3 in the yeast two-hybrid system.	IKU1; FUNCTIONS IN: molecular_function unknown; INVOLVED IN: regulation of seed growth, endosperm development; LOCATED IN: polar nucleus; EXPRESSED IN: 25 plant structures; EXPRESSED DURING: 14 growth stages; CONTAINS InterPro DOMAIN/s: VQ (InterPro:IPR008889); BEST Arabidopsis thaliana protein match is: hydroxyproline-rich glycoprotein family protein (TAIR:AT1G32610.2); Has 32531 Blast hits to 2…	protein_coding	(Luo et al., 2005)
		A05	BnaA05g13660	8308600	8310715	AT1G55600	MINI3	WRKY DNA-binding protein 10	member of WRKY Transcription Factor; Group I. It has WRKY domain at its N terminal end and zinc-finger like motif.	WRKY DNA-binding protein 10 (WRKY10); CONTAINS InterPro DOMAIN/s: DNA-binding WRKY (InterPro:IPR003657); BEST Arabidopsis thaliana protein match is: WRKY DNA-binding protein 34 (TAIR:AT4G26440.1); Has 14094 Blast hits to 8305 proteins in 616 species: Archae - 9; Bacteria - 1680; Metazoa - 3148; Fungi - 1347; Plants - 4061; Viruses - 262; Other Eukaryotes - 3587 (source: NCBI BLink).	protein_coding	(Luo et al., 2005)
		A05	BnaA05g14370	8845568	8847542	AT5G62000	MNT or ARF2	auxin response factor 2	Encodes an auxin response factor. Mutants have many defects including enlarged rosette leaves, reduced fertility, later senescence, hypocotyl elongation defects, enlarged seeds and enlarged cotyledons. May not mediate auxin effects. Increase in seed size due to increased cell proliferation.	auxin response factor 2 (ARF2); FUNCTIONS IN: protein binding, sequence-specific DNA binding transcription factor activity; INVOLVED IN: in 7 processes; LOCATED IN: nucleus, chloroplast; EXPRESSED IN: 24 plant structures; EXPRESSED DURING: 13 growth stages; CONTAINS InterPro DOMAIN/s: Aux/IAA-ARF-dimerisation (InterPro:IPR011525), Transcriptional factor B3 (InterPro:IPR003340), AUX/IAA protein (I…	protein_coding	(Jiang et al., 2013)
		A05	BnaA05g15470	9954446	9959475	AT4G37750	ANT	Integrase-type DNA-binding superfamily protein	ANT is required for control of cell proliferation and encodes a putative transcriptional regulator similar to AP2. Loss of function alleles have reduced fertility, abnormal ovules and abnormal lateral organs. Expressed specifically in the chalaza and in floral organ primordia.	AINTEGUMENTA (ANT); CONTAINS InterPro DOMAIN/s: DNA-binding, integrase-type (InterPro:IPR016177), Pathogenesis-related transcriptional factor/ERF, DNA-binding (InterPro:IPR001471); BEST Arabidopsis thaliana protein match is: Integrase-type DNA-binding superfamily protein (TAIR:AT1G72570.1); Has 7251 Blast hits to 5191 proteins in 264 species: Archae - 0; Bacteria - 9; Metazoa - 18; Fungi - 8; Pla…	protein_coding
		A05	BnaA05g16020	10644378	10646233	AT1G49770	RGE1	basic helix-loop-helix (bHLH) DNA-binding superfamily protein	Encodes a member of the basic helix loop helix family of transcription factors. Loss of RGE1 function causes shriveled seeds that contain small embryos. The cuticle in the embryos does not develop normally, possible due to the adeherence of the endosperm to the developing embryo. RGE1 is expressed in the endosperm surrounding region which directly surrounds the developing embryo, however it exert…	RETARDED GROWTH OF EMBRYO 1 (RGE1); FUNCTIONS IN: DNA binding, sequence-specific DNA binding transcription factor activity; INVOLVED IN: embryo development, regulation of transcription; LOCATED IN: nucleus; EXPRESSED IN: endosperm; CONTAINS InterPro DOMAIN/s: Helix-loop-helix DNA-binding domain (InterPro:IPR001092), Helix-loop-helix DNA-binding (InterPro:IPR011598); BEST Arabidopsis thaliana prot…	protein_coding	(Fourquin et al., 2016)
		A05	BnaA05g18040	13268279	13268924	AT2G35230	IKU1	VQ motif-containing protein	Contains a plant-specific VQ motif. Involved in endosperm growth and seed size determination. IKU1 is expressed in the early endosperm and its progenitor, the central cell.IKU1 interacts with MINI3 in the yeast two-hybrid system.	IKU1; FUNCTIONS IN: molecular_function unknown; INVOLVED IN: regulation of seed growth, endosperm development; LOCATED IN: polar nucleus; EXPRESSED IN: 25 plant structures; EXPRESSED DURING: 14 growth stages; CONTAINS InterPro DOMAIN/s: VQ (InterPro:IPR008889); BEST Arabidopsis thaliana protein match is: hydroxyproline-rich glycoprotein family protein (TAIR:AT1G32610.2); Has 32531 Blast hits to 2…	protein_coding
		A05	BnaA05g20150	15590152	15592687	AT3G20740	FIE or FIS3	Transducin/WD40 repeat-like superfamily protein	Encodes a protein similar to the transcriptional regular of the animal Polycomb group and is involved in regulation of establishment of anterior-posterior polar axis in the endosperm and repression of flowering during vegetative phase. Mutation leads endosperm to develop in the absence of fertilization and flowers to form in seedlings and non-reproductive organs. Also exhibits maternal effect gam…	FERTILIZATION-INDEPENDENT ENDOSPERM (FIE); CONTAINS InterPro DOMAIN/s: WD40 repeat 2 (InterPro:IPR019782), WD40 repeat, conserved site (InterPro:IPR019775), WD40 repeat (InterPro:IPR001680), G-protein beta WD-40 repeat, region (InterPro:IPR020472), WD40 repeat-like-containing domain (InterPro:IPR011046), WD40-repeat-containing domain (InterPro:IPR017986), WD40/YVTN repeat-like-containing domain (…	protein_coding	(Folsom et al., 2014)
		A05	BnaA05g20180	15618460	15620822	AT3G20740	FIE or FIS3	Transducin/WD40 repeat-like superfamily protein	Encodes a protein similar to the transcriptional regular of the animal Polycomb group and is involved in regulation of establishment of anterior-posterior polar axis in the endosperm and repression of flowering during vegetative phase. Mutation leads endosperm to develop in the absence of fertilization and flowers to form in seedlings and non-reproductive organs. Also exhibits maternal effect gam…	FERTILIZATION-INDEPENDENT ENDOSPERM (FIE); CONTAINS InterPro DOMAIN/s: WD40 repeat 2 (InterPro:IPR019782), WD40 repeat, conserved site (InterPro:IPR019775), WD40 repeat (InterPro:IPR001680), G-protein beta WD-40 repeat, region (InterPro:IPR020472), WD40 repeat-like-containing domain (InterPro:IPR011046), WD40-repeat-containing domain (InterPro:IPR017986), WD40/YVTN repeat-like-containing domain (…	protein_coding
		A05	BnaA05g20190	15624459	15627114	AT3G20740	FIE or FIS3	Transducin/WD40 repeat-like superfamily protein	Encodes a protein similar to the transcriptional regular of the animal Polycomb group and is involved in regulation of establishment of anterior-posterior polar axis in the endosperm and repression of flowering during vegetative phase. Mutation leads endosperm to develop in the absence of fertilization and flowers to form in seedlings and non-reproductive organs. Also exhibits maternal effect gam…	FERTILIZATION-INDEPENDENT ENDOSPERM (FIE); CONTAINS InterPro DOMAIN/s: WD40 repeat 2 (InterPro:IPR019782), WD40 repeat, conserved site (InterPro:IPR019775), WD40 repeat (InterPro:IPR001680), G-protein beta WD-40 repeat, region (InterPro:IPR020472), WD40 repeat-like-containing domain (InterPro:IPR011046), WD40-repeat-containing domain (InterPro:IPR017986), WD40/YVTN repeat-like-containing domain (…	protein_coding
		A05	BnaA05g20200	15627384	15630303	AT3G20740	FIE or FIS3	Transducin/WD40 repeat-like superfamily protein	Encodes a protein similar to the transcriptional regular of the animal Polycomb group and is involved in regulation of establishment of anterior-posterior polar axis in the endosperm and repression of flowering during vegetative phase. Mutation leads endosperm to develop in the absence of fertilization and flowers to form in seedlings and non-reproductive organs. Also exhibits maternal effect gam…	FERTILIZATION-INDEPENDENT ENDOSPERM (FIE); CONTAINS InterPro DOMAIN/s: WD40 repeat 2 (InterPro:IPR019782), WD40 repeat, conserved site (InterPro:IPR019775), WD40 repeat (InterPro:IPR001680), G-protein beta WD-40 repeat, region (InterPro:IPR020472), WD40 repeat-like-containing domain (InterPro:IPR011046), WD40-repeat-containing domain (InterPro:IPR017986), WD40/YVTN repeat-like-containing domain (…	protein_coding
		A05	BnaA05g20520	15909723	15911048	AT5G60440	AGL62	AGAMOUS-like 62	AGL62 encodes a Type I MADS domain protein that likely functions as a transcription factor. It is expressed AGL62 is expressed exclusively in the endosperm. AGL62 supresses suppresses cellularization during the syncytial phase of endosperm development.	AGAMOUS-like 62 (AGL62); FUNCTIONS IN: DNA binding, sequence-specific DNA binding transcription factor activity; INVOLVED IN: cellularization of endosperm, endosperm development; LOCATED IN: nucleus; EXPRESSED IN: 15 plant structures; EXPRESSED DURING: 7 growth stages; CONTAINS InterPro DOMAIN/s: Transcription factor, MADS-box (InterPro:IPR002100); BEST Arabidopsis thaliana protein match is: MADS…	protein_coding
		A05	BnaA05g22000	16899351	16900972	AT5G58230	MSI1	Transducin/WD40 repeat-like superfamily protein	Encodes a WD-40 repeat containing protein that functions in chromatin assembly as part of the CAF1 and FIE complex. Mutants exhibit parthenogenetic development that includes proliferation of unfertilized endosperm and embryos. In heterozygous plants 50% of embryos abort. Of the aborted embryos the early aborted class are homozygous and the later aborting lass are heterozygotes in which the defect…	MULTICOPY SUPRESSOR OF IRA1 (MSI1); FUNCTIONS IN: protein binding; INVOLVED IN: in 13 processes; LOCATED IN: nucleus, chloroplast, chromatin remodeling complex, CUL4 RING ubiquitin ligase complex; EXPRESSED IN: 28 plant structures; EXPRESSED DURING: 14 growth stages; CONTAINS InterPro DOMAIN/s: Histone-binding protein RBBP4 (InterPro:IPR022052), WD40 repeat 2 (InterPro:IPR019782), WD40 repeat, co…	protein_coding	(Motomura et al., 2016)
		A05	BnaA05g25910	19074405	19078352	AT5G07280	EXS or EMS1	Leucine-rich repeat transmembrane protein kinase	Encodes EMS1 (EXCESS MICROSPOROCYTES1), a putative leucine-rich repeat receptor protein kinase that controls somatic and reproductive cell fates in Arabidopsis anther.	EXCESS MICROSPOROCYTES1 (EMS1); CONTAINS InterPro DOMAIN/s: Protein kinase, ATP binding site (InterPro:IPR017441), Serine/threonine-protein kinase domain (InterPro:IPR002290), Leucine-rich repeat-containing N-terminal domain, type 2 (InterPro:IPR013210), Leucine-rich repeat (InterPro:IPR001611), Serine/threonine-protein kinase-like domain (InterPro:IPR017442), Serine/threonine-protein kinase, act…	protein_coding	(Huang et al., 2016)
		A05	BnaA05g26370	19333818	19342465	AT5G66750	DDM1	chromatin remodeling 1	Protein is similar to SWI2/SNF2 chromatin remodeling proteins. DDM1 is appears to act as a chromatin-remodeling ATPase involved in cytosine methylation in CG and non-CG contexts. Involved in gene silencing and maintenance of DNA methylation and histone methylation. Hypomethylation of many genomic regions occurs in ddm1 mutants, and can cause several phenotypic abnormalities, but some loci, such a…	chromatin remodeling 1 (CHR1); FUNCTIONS IN: helicase activity, ATPase activity; INVOLVED IN: methylation-dependent chromatin silencing, DNA mediated transformation, transposition, RNA-mediated; LOCATED IN: nucleosome; EXPRESSED IN: 21 plant structures; EXPRESSED DURING: 14 growth stages; CONTAINS InterPro DOMAIN/s: DEAD-like helicase, N-terminal (InterPro:IPR014001), DNA/RNA helicase, C-terminal…	protein_coding
		A05	BnaA05g31430	21652444	21653454	AT5G48670	AGL80	AGAMOUS-like 80	AGL80 is a member of the MADS box family of genes. AGL80 functions as a transcription factor within the central cell gene regulatory network and controls the expression of downstream genes required for central cell development and function.	AGAMOUS-like 80 (AGL80); FUNCTIONS IN: DNA binding, sequence-specific DNA binding transcription factor activity; INVOLVED IN: regulation of transcription, DNA-dependent; LOCATED IN: nucleus; EXPRESSED IN: central cell, endosperm; CONTAINS InterPro DOMAIN/s: Transcription factor, MADS-box (InterPro:IPR002100); BEST Arabidopsis thaliana protein match is: MADS-box transcription factor family protein…	protein_coding	(Portereiko et al., 2006)
		A05	BnaA05g31440	21723035	21724029	AT5G48670	AGL80	AGAMOUS-like 80	AGL80 is a member of the MADS box family of genes. AGL80 functions as a transcription factor within the central cell gene regulatory network and controls the expression of downstream genes required for central cell development and function.	AGAMOUS-like 80 (AGL80); FUNCTIONS IN: DNA binding, sequence-specific DNA binding transcription factor activity; INVOLVED IN: regulation of transcription, DNA-dependent; LOCATED IN: nucleus; EXPRESSED IN: central cell, endosperm; CONTAINS InterPro DOMAIN/s: Transcription factor, MADS-box (InterPro:IPR002100); BEST Arabidopsis thaliana protein match is: MADS-box transcription factor family protein…	protein_coding
	cqSW.C09	C09	BnaCnng45760	45026734	45027940	AT2G37260	TTG2	WRKY family transcription factor family protein	Encodes a protein similar to WRKY transcription factors that is expressed in the seed integument and endosperm. Mutants are defective in proanthocyanidin synthesis and seed mucilate deposition. Seeds are yellow colored. Seed size is also affected; seeds are reduced in size but only when the mutant allele is transmitted through the female parent.Loss of function alleles are associated with a reduc…	TRANSPARENT TESTA GLABRA 2 (TTG2); CONTAINS InterPro DOMAIN/s: DNA-binding WRKY (InterPro:IPR003657); BEST Arabidopsis thaliana protein match is: WRKY DNA-binding protein 3 (TAIR:AT2G03340.1); Has 30201 Blast hits to 17322 proteins in 780 species: Archae - 12; Bacteria - 1396; Metazoa - 17338; Fungi - 3422; Plants - 5037; Viruses - 0; Other Eukaryotes - 2996 (source: NCBI BLink).	protein_coding
						AT5G10720	AHK 5	histidine kinase 5	member of Histidine Kinase	histidine kinase 5 (HK5); FUNCTIONS IN: protein histidine kinase activity; INVOLVED IN: cytokinin mediated signaling pathway; LOCATED IN: vacuole; EXPRESSED IN: male gametophyte, root; CONTAINS InterPro DOMAIN/s: Signal transduction histidine kinase, homodimeric (InterPro:IPR009082), CheY-like (InterPro:IPR011006), Signal transduction histidine kinase, core (InterPro:IPR005467), Signal transducti…	protein_coding
SL	cqSL.A05	A05	BnaA05g01570	920687	922060	AT1G26530	unknown	PIN domain-like family protein		PIN domain-like family protein; CONTAINS InterPro DOMAIN/s: Protein of unknown function DUF652 (InterPro:IPR006984); BEST Arabidopsis thaliana protein match is: PIN domain-like family protein (TAIR:AT2G46230.1); Has 517 Blast hits to 517 proteins in 211 species: Archae - 4; Bacteria - 0; Metazoa - 206; Fungi - 155; Plants - 64; Viruses - 0; Other Eukaryotes - 88 (source: NCBI BLink).	protein_coding
		A05	BnaA05g04200	2268355	2270818	AT1G70070	EMB25	DEAD/DEAH box helicase, putative	Allelic to ISE2(increased size exclusion limit of plasmodesmata 2). Mutants maintain dilated plasmodesmata at the embryonic torpedo stage.	EMBRYO DEFECTIVE 25 (EMB25); FUNCTIONS IN: RNA helicase activity, ATP-dependent helicase activity; INVOLVED IN: posttranscriptional gene silencing, plasmodesmata-mediated intercellular transport, embryo development ending in seed dormancy; LOCATED IN: stress granule, chloroplast stroma, chloroplast; EXPRESSED IN: 21 plant structures; EXPRESSED DURING: 13 growth stages; CONTAINS InterPro DOMAIN/s:…	protein_coding	(Kobayashi et al., 2007)
		A05	BnaA05g25530	18875437	18876806	AT1G09540	MYB61	myb domain protein 61	Encodes putative transcription factor. Mutants lack of mucilage extrusion from the seeds during imbibition. Reduced quantities of mucilage are deposited during the development of the seed coat epidermis in myb61 mutants. Expressed in guard cells,loss of function mutations show an increase in stomatal pore opening suggesting a role in ABA independent regulation of stomatal pore size.	myb domain protein 61 (MYB61); CONTAINS InterPro DOMAIN/s: SANT, DNA-binding (InterPro:IPR001005), Homeodomain-like (InterPro:IPR009057), Myb, DNA-binding (InterPro:IPR014778), HTH transcriptional regulator, Myb-type, DNA-binding (InterPro:IPR017930), Homeodomain-related (InterPro:IPR012287), Myb transcription factor (InterPro:IPR015495); BEST Arabidopsis thaliana protein match is: myb domain pro…	protein_coding	(Romano et al., 2012)
		A05	BnaA05g26450	19378127	19379183	AT1G09540	MYB61	myb domain protein 61	Encodes putative transcription factor. Mutants lack of mucilage extrusion from the seeds during imbibition. Reduced quantities of mucilage are deposited during the development of the seed coat epidermis in myb61 mutants. Expressed in guard cells,loss of function mutations show an increase in stomatal pore opening suggesting a role in ABA independent regulation of stomatal pore size.	myb domain protein 61 (MYB61); CONTAINS InterPro DOMAIN/s: SANT, DNA-binding (InterPro:IPR001005), Homeodomain-like (InterPro:IPR009057), Myb, DNA-binding (InterPro:IPR014778), HTH transcriptional regulator, Myb-type, DNA-binding (InterPro:IPR017930), Homeodomain-related (InterPro:IPR012287), Myb transcription factor (InterPro:IPR015495); BEST Arabidopsis thaliana protein match is: myb domain pro…	protein_coding
		A05	BnaA05g29680	20650791	20652028	AT1G09540	MYB61	myb domain protein 61	Encodes putative transcription factor. Mutants lack of mucilage extrusion from the seeds during imbibition. Reduced quantities of mucilage are deposited during the development of the seed coat epidermis in myb61 mutants. Expressed in guard cells,loss of function mutations show an increase in stomatal pore opening suggesting a role in ABA independent regulation of stomatal pore size.	myb domain protein 61 (MYB61); CONTAINS InterPro DOMAIN/s: SANT, DNA-binding (InterPro:IPR001005), Homeodomain-like (InterPro:IPR009057), Myb, DNA-binding (InterPro:IPR014778), HTH transcriptional regulator, Myb-type, DNA-binding (InterPro:IPR017930), Homeodomain-related (InterPro:IPR012287), Myb transcription factor (InterPro:IPR015495); BEST Arabidopsis thaliana protein match is: myb domain pro…	protein_coding
	cqSL.A09	A09	BnaA09g48440	32443078	32444689	AT1G09540	MYB61	myb domain protein 61	Encodes putative transcription factor. Mutants lack of mucilage extrusion from the seeds during imbibition. Reduced quantities of mucilage are deposited during the development of the seed coat epidermis in myb61 mutants. Expressed in guard cells,loss of function mutations show an increase in stomatal pore opening suggesting a role in ABA independent regulation of stomatal pore size.	myb domain protein 61 (MYB61); CONTAINS InterPro DOMAIN/s: SANT, DNA-binding (InterPro:IPR001005), Homeodomain-like (InterPro:IPR009057), Myb, DNA-binding (InterPro:IPR014778), HTH transcriptional regulator, Myb-type, DNA-binding (InterPro:IPR017930), Homeodomain-related (InterPro:IPR012287), Myb transcription factor (InterPro:IPR015495); BEST Arabidopsis thaliana protein match is: myb domain pro…	protein_coding
	cqSLC08a	C08	BnaC08g25840	27410509	27415629	AT4G36920	AP2	Integrase-type DNA-binding superfamily protein	Encodes a floral homeotic gene, a member of the AP2/EREBP (ethylene responsive element binding protein) class of transcription factors and is involved in the specification of floral organ identity, establishment of floral meristem identity, suppression of floral meristem indeterminancy, and development of the ovule and seed coat. AP2 also has a role in controlling seed mass. Dominant negative all…	APETALA 2 (AP2); CONTAINS InterPro DOMAIN/s: DNA-binding, integrase-type (InterPro:IPR016177), Pathogenesis-related transcriptional factor/ERF, DNA-binding (InterPro:IPR001471); BEST Arabidopsis thaliana protein match is: target of early activation tagged (EAT) 3 (TAIR:AT5G67180.1); Has 8542 Blast hits to 5152 proteins in 275 species: Archae - 0; Bacteria - 58; Metazoa - 3; Fungi - 0; Plants - 83…	protein_coding	(Sharma et al., 2017)
	cqSL.C09	C09	BnaC09g44160	45129984	45133476	AT1G09540	MYB61	myb domain protein 61	Encodes putative transcription factor. Mutants lack of mucilage extrusion from the seeds during imbibition. Reduced quantities of mucilage are deposited during the development of the seed coat epidermis in myb61 mutants. Expressed in guard cells,loss of function mutations show an increase in stomatal pore opening suggesting a role in ABA independent regulation of stomatal pore size.	myb domain protein 61 (MYB61); CONTAINS InterPro DOMAIN/s: SANT, DNA-binding (InterPro:IPR001005), Homeodomain-like (InterPro:IPR009057), Myb, DNA-binding (InterPro:IPR014778), HTH transcriptional regulator, Myb-type, DNA-binding (InterPro:IPR017930), Homeodomain-related (InterPro:IPR012287), Myb transcription factor (InterPro:IPR015495); BEST Arabidopsis thaliana protein match is: myb domain pro…	protein_coding
SS	cqSS.A09a	A09	BnaA09g40790	28602982	28604413	AT2G25680	MOT1	molybdate transporter 1	Encodes a high-affinity molybdate transporter. Mutant has reduced concentrations of molybdate in roots and shoots, and reduced shoot and root length when growing on Mo-limited medium.	molybdate transporter 1 (MOT1); FUNCTIONS IN: molybdate ion transmembrane transporter activity, sulfate transmembrane transporter activity; INVOLVED IN: molybdate ion transport; LOCATED IN: mitochondrion, vacuole; EXPRESSED IN: 13 plant structures; EXPRESSED DURING: LP.04 four leaves visible, 4 anthesis, petal differentiation and expansion stage; BEST Arabidopsis thaliana protein match is: sulfat…	protein_coding
	cqSS.C09	C09	BnaCnng45760	45026734	45027940	AT2G37260	TTG2	WRKY family transcription factor family protein	Encodes a protein similar to WRKY transcription factors that is expressed in the seed integument and endosperm. Mutants are defective in proanthocyanidin synthesis and seed mucilate deposition. Seeds are yellow colored. Seed size is also affected; seeds are reduced in size but only when the mutant allele is transmitted through the female parent.Loss of function alleles are associated with a reduc…	TRANSPARENT TESTA GLABRA 2 (TTG2); CONTAINS InterPro DOMAIN/s: DNA-binding WRKY (InterPro:IPR003657); BEST Arabidopsis thaliana protein match is: WRKY DNA-binding protein 3 (TAIR:AT2G03340.1); Has 30201 Blast hits to 17322 proteins in 780 species: Archae - 12; Bacteria - 1396; Metazoa - 17338; Fungi - 3422; Plants - 5037; Viruses - 0; Other Eukaryotes - 2996 (source: NCBI BLink).	protein_coding
		C09	BnaC09g45890	46010926	46012984	AT5G19400	SMG7	Telomerase activating protein Est1	Encodes SMG7, a protein that possesses an evolutionarily conserved EST1 domain and exhibits strong homology to human SMG6 (EST1A) and SMG7 (EST1C) proteins. SMG7 plays an evolutionarily conserved role in nonsense-mediated RNA decay (NMD). Required for exit from meiosis. Hypomorphic smg7 alleles render mutant plants sterile by causing an unusual cell-cycle arrest in anaphase II that is characteriz…	SMG7; CONTAINS InterPro DOMAIN/s: Telomerase activating protein Est1 (InterPro:IPR019458); BEST Arabidopsis thaliana protein match is: Telomerase activating protein Est1 (TAIR:AT1G28260.2); Has 648 Blast hits to 623 proteins in 143 species: Archae - 0; Bacteria - 0; Metazoa - 367; Fungi - 169; Plants - 90; Viruses - 0; Other Eukaryotes - 22 (source: NCBI BLink).	protein_coding	(Li et al., 2015 )
a : The consensus QTLs which were detected at least once with R2≥ 20% or at least twice with R2≥10% were referred as major QTLs (with bold font)
b Location of the B. napus genes
c : Function annotation of orthologous genes in Arabidopsis thaliana.
Bemer, M., Heijmans, K., Airoldi, C., Davies, B., and Angenent, G.C. (2010). An Atlas of Type I MADS Box Gene Expression during Female Gametophyte and Seed Development in Arabidopsis. Plant Physiology 154(1), 287-300. doi: 10.1104/pp.110.160770.
Fang, W., Wang, Z., Cui, R., Li, J., and Li, Y. (2012). Maternal control of seed size by EOD3/CYP78A6 in Arabidopsis thaliana. The Plant Journal 70(6), 929-939. doi: 10.1111/j.1365-313X.2012.04907.x.
Folsom, J.J., Begcy, K., Hao, X., Wang, D., and Walia, H. (2014). Rice Fertilization-Independent Endosperm1 Regulates Seed Size under Heat Stress by Controlling Early Endosperm Development. Plant Physiology 165(1), 238-248. doi: 10.1104/pp.113.232413.
Fourquin, C., Beauzamy, L., Chamot, S., Creff, A., Goodrich, J., Boudaoud, A., et al. (2016). Mechanical stress mediated by both endosperm softening and embryo growth underlies endosperm elimination in <em>Arabidopsis</em> seeds. Development 143(18), 3300-3305. doi: 10.1242/dev.137224.
Hehenberger, E., Kradolfer, D., and Köhler, C. (2012). Endosperm cellularization defines an important developmental transition for embryo development. Development 139(11), 2031-2039. doi: 10.1242/dev.077057.
Huang, J., Wijeratne, A.J., Tang, C., Zhang, T., Fenelon, R.E., Owen, H.A., et al. (2016). Ectopic expression of TAPETUM DETERMINANT1 affects ovule development in Arabidopsis. Journal of Experimental Botany 67(5), 1311-1326. doi: 10.1093/jxb/erv523.
Jiang, W.-B., Huang, H.-Y., Hu, Y.-W., Zhu, S.-W., Wang, Z.-Y., and Lin, W.-H. (2013). Brassinosteroid Regulates Seed Size and Shape in Arabidopsis. Plant Physiology 162(4), 1965-1977. doi: 10.1104/pp.113.217703.
Kang, I.-H., Steffen, J.G., Portereiko, M.F., Lloyd, A., and Drews, G.N. (2008). The AGL62 MADS Domain Protein Regulates Cellularization during Endosperm Development in Arabidopsis. The Plant Cell 20(3), 635-647. doi: 10.1105/tpc.107.055137.
Kobayashi, K., Otegui, M.S., Krishnakumar, S., Mindrinos, M., and Zambryski, P. (2007). INCREASED SIZE EXCLUSION LIMIT2 Encodes a Putative DEVH Box RNA Helicase Involved in Plasmodesmata Function during Arabidopsis Embryogenesis. The Plant Cell 19(6), 1885-1897. doi: 10.1105/tpc.106.045666.
Li, S., Chen, L., Zhang, L., Li, X., Liu, Y., Wu, Z., et al. (2015). BnaC9.SMG7b functions as a positive regulator of number of seeds per silique in rapeseed (Brassica napus L.) by regulating the formation of functional female gametophytes. Plant Physiol, pp.01040.2015. doi:10.1104/pp.15.01040.
Luo, M., Dennis, E.S., Berger, F., Peacock, W.J., and Chaudhury, A. (2005). MINISEED3 (MINI3), a WRKY family gene, and HAIKU2 (IKU2), a leucine-rich repeat (LRR) KINASE gene, are regulators of seed size in Arabidopsis. Proceedings of the National Academy of Sciences of the United States of America 102(48), 17531-17536. doi: 10.1073/pnas.0508418102.
Motomura, K., Berger, F., Kawashima, T., Kinoshita, T., Higashiyama, T., and Maruyama, D. (2016). Fertilization-independent Cell-fusion between the Synergid and Central Cell in the Polycomb Mutant. Cell Structure and Function 41(2), 121-125. doi: 10.1247/csf.16010.
Portereiko, M.F., Lloyd, A., Steffen, J.G., Punwani, J.A., Otsuga, D., and Drews, G.N. (2006). AGL80 Is Required for Central Cell and Endosperm Development in Arabidopsis. The Plant Cell 18(8), 1862-1872. doi: 10.1105/tpc.106.040824.
Romano, J.M., Dubos, C., Prouse, M.B., Wilkins, O., Hong, H., Poole, M., et al. (2012). AtMYB61, an R2R3-MYB transcription factor, functions as a pleiotropic regulator via a small gene network. New Phytologist 195(4), 774-786. doi: 10.1111/j.1469-8137.2012.04201.x.
Sharma, P., Kumar, V., Singh, S.K., Thakur, S., Siwach, P., Sreenivasulu, Y., et al. (2017). Promoter Trapping and Deletion Analysis Show Arabidopsis thaliana APETALA2 Gene Promoter Is Bidirectional and Functions as a Pollen- and Ovule-Specific Promoter in the Reverse Orientation. Applied Biochemistry and Biotechnology, 1-14. doi: 10.1007/s12010-017-2420-9.
Steffen, J.G., Kang, I.-H., Portereiko, M.F., Lloyd, A., and Drews, G.N. (2008). AGL61 Interacts with AGL80 and Is Required for Central Cell Development in Arabidopsis. Plant Physiology 148(1), 259-268. doi: 10.1104/pp.108.119404.
Wang, J.-L., Tang, M.-Q., Chen, S., Zheng, X.-F., Mo, H.-X., Li, S.-J., et al. (2017). Down-regulation of BnDA1, whose gene locus is associated with the seeds weight, improves the seeds weight and organ size in Brassica napus. Plant Biotechnology Journal, n/a-n/a. doi: 10.1111/pbi.12696.
Wohlbach, D.J., Quirino, B.F., and Sussman, M.R. (2008). Analysis of the Arabidopsis Histidine Kinase ATHK1 Reveals a Connection between Vegetative Osmotic Stress Sensing and Seed Maturation. The Plant Cell 20(4), 1101-1117. doi: 10.1105/tpc.107.055871.
Yuan, L., Liu, Z., Song, X., Johnson, C., Yu, X., and Sundaresan, V. (2016). The CKI1 Histidine Kinase Specifies the Female Gametic Precursor of the Endosperm. Developmental Cell 37(1), 34-46. doi: https://doi.org/10.1016/j.devcel.2016.03.009.
Zhao, B., Dai, A., Wei, H., Yang, S., Wang, B., Jiang, N., et al. (2016). Arabidopsis KLU homologue GmCYP78A72 regulates seed size in soybean. Plant Molecular Biology 90(1), 33-47. doi: 10.1007/s11103-015-0392-0.
