# Supplementary material for: High Density Linkage Map Construction and QTL Detection for Three Silique-Related Traits in Orychophragmus violaceus Derived Brassica napus Population
Source: Front Plant Sci. 2017 Sep 6;8:1512. doi: 10.3389/fpls.2017.01512 (PMC5592274; doi:10.3389/fpls.2017.01512)
Supplement: Supplementary file 6 [file Table6.XLSX]

## Sheet: Sheet2
Supplementary Table S6. Homologous genes of flowering time-related Arabidopsis genes anchored into the confidence interval of QTLs for SS, SW and SL						CG1
Consensus QTLa	Chrb	Site_strat（bp）	Site_end（bp）	Homologous Brassica napus locus	Aligned Arabidopsis locus ID related to silique traits	Gene name	Function annotation c
cqSS.A03	A03	17349016	17351827	BnaA03g35530	AT3G19980	AP1	flower-specific, phytochrome-associated protein phosphatase 3	Encodes catalytic subunit of serine/threonine protein phosphatase 2A. It can associate with phytochromes A and B in vitro. Mutant plants display an accelerated flowering phenotype.	flower-specific, phytochrome-associated protein phosphatase 3 (FYPP3); CONTAINS InterPro DOMAIN/s: Metallophosphoesterase (InterPro:IPR004843), Serine/threonine-specific protein phosphatase/bis(5-nucleosyl)-tetraphosphatase (InterPro:IPR006186); BEST Arabidopsis thaliana protein match is: Calcineurin-like metallo-phosphoesterase superfamily protein (TAIR:AT1G50370.1); Has 6822 Blast hits to 6670 …
		17489578	17492519	BnaA03g35810	AT3G20550	DDL	SMAD/FHA domain-containing protein	Encodes a nuclear localized FHA (forhkead) domain containing protein.Mutant plants have shortened roots, delayed flowering time, altered floral organ number, defective floral organs and reduced fertility.Ddl mutants also show reduced levels of pri-miRNAs as well as mature miRNAs suggesting involvement in biogenesis of miRNAs. DDL does not affect transcription of miRNAs directly but may act throug…	DAWDLE (DDL); FUNCTIONS IN: molecular_function unknown; INVOLVED IN: cell proliferation, production of miRNAs involved in gene silencing by miRNA; LOCATED IN: cytosol, nucleus, chloroplast; EXPRESSED IN: 23 plant structures; EXPRESSED DURING: 13 growth stages; CONTAINS InterPro DOMAIN/s: SMAD/FHA domain (InterPro:IPR008984), Forkhead-associated (FHA) domain (InterPro:IPR000253); BEST Arabidopsis …
cqSS.A07	A07	18230073	18234258	BnaA07g24360	AT1G69120	AP1	K-box region and MADS-box transcription factor family protein	Floral homeotic gene encoding a MADS domain protein homologous to SRF transcription factors. Specifies floral meristem and sepal identity. Required for the transcriptional activation of AGAMOUS. Interacts with LEAFY.Binds to promoter and regulates the expression of flowering time genes SVP, SOC1 and AGL24.	APETALA1 (AP1); CONTAINS InterPro DOMAIN/s: Transcription factor, MADS-box (InterPro:IPR002100), Transcription factor, K-box (InterPro:IPR002487); BEST Arabidopsis thaliana protein match is: K-box region and MADS-box transcription factor family protein (TAIR:AT1G26310.1); Has 8031 Blast hits to 8015 proteins in 981 species: Archae - 10; Bacteria - 56; Metazoa - 785; Fungi - 329; Plants - 6623; Vi…
		18668675	18669869	BnaA07g24950	AT3G01460	ATMBD9	methyl-CPG-binding domain 9	Encodes a protein with a methyl-CpG-binding domain. Has sequence similarity to human MBD proteins. Involved in the modification of the FLC chromatin acetylation state to affect FLC expression. Mutants show an early flowering, and enhanced shoot branching phenotypes.	methyl-CPG-binding domain 9 (MBD9); FUNCTIONS IN: methyl-CpG binding, DNA binding; INVOLVED IN: photoperiodism, flowering, secondary shoot formation, regulation of transcription, DNA-dependent; LOCATED IN: nucleus; EXPRESSED IN: 23 plant structures; EXPRESSED DURING: 13 growth stages; CONTAINS InterPro DOMAIN/s: Zinc finger, PHD-type, conserved site (InterPro:IPR019786), Zinc finger, RING-type (I…
		18679948	18684069	BnaA07g24970	AT1G57820	VIM1	Zinc finger (C3HC4-type RING finger) family protein	Encodes a 645-amino acid methylcytosine-binding protein with a PHD domain, two RING finger domains, and an SRA domain that is involved in centromere heterochromatinization. This protein functions as an E3 ubiquitin ligase in vitro. The protein has been shown to bind to methylated cytosines of CG, CNG and CNN motifs via its SRA domain but has a preference for the former. It plays a role in the est…	VARIANT IN METHYLATION 1 (VIM1); CONTAINS InterPro DOMAIN/s: Zinc finger, RING-type, conserved site (InterPro:IPR017907), Zinc finger, PHD-type, conserved site (InterPro:IPR019786), Zinc finger, RING-type (InterPro:IPR001841), Zinc finger, PHD-type (InterPro:IPR001965), SRA-YDG (InterPro:IPR003105), Zinc finger, C3HC4 RING-type (InterPro:IPR018957), Zinc finger, FYVE/PHD-type (InterPro:IPR011011)…
		18855196	18857952	BnaA07g25310	AT4G20370	TSF	PEBP (phosphatidylethanolamine-binding protein) family protein	Encodes a floral inducer that is a homolog of FT. Plants overexpressing this gene flower earlier than Col. Loss-of-function mutations flower later in short days. TSF and FT play overlapping roles in the promotion of flowering, with FT playing the dominant role.TSF sequences show extensive variation in different accessions and may contribute to quantitative variation in flowering time in these acc…	TWIN SISTER OF FT (TSF); CONTAINS InterPro DOMAIN/s: Phosphatidylethanolamine-binding, conserved site (InterPro:IPR001858), Phosphatidylethanolamine-binding protein PEBP (InterPro:IPR008914); BEST Arabidopsis thaliana protein match is: PEBP (phosphatidylethanolamine-binding protein) family protein (TAIR:AT1G65480.1); Has 1807 Blast hits to 1807 proteins in 277 species: Archae - 0; Bacteria - 0; M…
		19083263	19085343	BnaA07g25810	AT1G66400	CML23	calmodulin like 23	Encodes a calmodulin-like protein. Regulates nitric oxide levels and transition to flowering.	calmodulin like 23 (CML23); FUNCTIONS IN: calcium ion binding; INVOLVED IN: regulation of flower development, regulation of nitric oxide metabolic process; LOCATED IN: cellular_component unknown; EXPRESSED IN: 28 plant structures; EXPRESSED DURING: 9 growth stages; CONTAINS InterPro DOMAIN/s: EF-Hand 1, calcium-binding site (InterPro:IPR018247), EF-HAND 2 (InterPro:IPR018249), EF-hand-like domain…
cqSS.A09a	A09	30348962	30352127	BnaA09g44120	AT2G19520	ACG1	Transducin family protein / WD-40 repeat family protein	Controls flowering.	FVE; FUNCTIONS IN: metal ion binding; INVOLVED IN: flower development, unidimensional cell growth, trichome morphogenesis, leaf morphogenesis; LOCATED IN: nucleolus, nucleus, CUL4 RING ubiquitin ligase complex, cytoplasm; EXPRESSED IN: guard cell; CONTAINS InterPro DOMAIN/s: Histone-binding protein RBBP4 (InterPro:IPR022052), WD40 repeat 2 (InterPro:IPR019782), WD40 repeat-like-containing domain …
		31755875	31756686	BnaA09g47030	AT1G12610	DDF1	Integrase-type DNA-binding superfamily protein	Encodes a member of the DREB subfamily A-1 of ERF/AP2 transcription factor family (DDF1). The protein contains one AP2 domain. There are six members in this subfamily, including CBF1, CBF2, and CBF3. Overexpression of this gene results in delayed flowering and dwarfism, reduction of gibberellic acid biosynthesis, and increased tolerance to high levels of salt. This gene is expressed in all tissue…	DWARF AND DELAYED FLOWERING 1 (DDF1); CONTAINS InterPro DOMAIN/s: DNA-binding, integrase-type (InterPro:IPR016177), Pathogenesis-related transcriptional factor/ERF, DNA-binding (InterPro:IPR001471); BEST Arabidopsis thaliana protein match is: Integrase-type DNA-binding superfamily protein (TAIR:AT1G63030.2); Has 5207 Blast hits to 5205 proteins in 224 species: Archae - 0; Bacteria - 0; Metazoa - …
cqSS.C03	C03	19742266	19751524	BnaC03g32110	AT4G00450	MED12	RNA polymerase II transcription mediators	Encodes the Arabidopsis homolog of the transcriptional regulator MED12, is dynamically expressed during embryogenesis and regulates both developmental timing and the radial pattern formation. Involved in flowering time. The mutant enhances the expression of the flowering time (FT) gene. A knockout mutant of this gene showed late-flowering phenotype.	CENTER CITY (CCT); FUNCTIONS IN: RNA polymerase II transcription mediator activity; INVOLVED IN: photoperiodism, flowering, regulation of development, heterochronic, regulation of radial pattern formation; LOCATED IN: mediator complex, chloroplast; EXPRESSED IN: 22 plant structures; EXPRESSED DURING: 14 growth stages; CONTAINS InterPro DOMAIN/s: Mediator complex, subunit Med12 (InterPro:IPR019035…
		20155162	20156639	BnaC03g32910	AT3G02380	ATCOL2	CONSTANS-like 2	homologous to the flowering-time gene CONSTANS (CO) encoding zinc-finger proteins	CONSTANS-like 2 (COL2); FUNCTIONS IN: sequence-specific DNA binding transcription factor activity, zinc ion binding; INVOLVED IN: regulation of flower development; LOCATED IN: intracellular; EXPRESSED IN: 20 plant structures; EXPRESSED DURING: 13 growth stages; CONTAINS InterPro DOMAIN/s: CCT domain (InterPro:IPR010402), Zinc finger, B-box (InterPro:IPR000315); BEST Arabidopsis thaliana protein m…
		20325123	20332711	BnaC03g33300	AT3G03090	ATVGT1	vacuolar glucose transporter 1		vacuolar glucose transporter 1 (VGT1); FUNCTIONS IN: carbohydrate transmembrane transporter activity, fructose transmembrane transporter activity, glucose transmembrane transporter activity, sugar:hydrogen symporter activity; INVOLVED IN: glucose transport, positive regulation of flower development, fructose transport, seed germination, response to nematode; LOCATED IN: plant-type vacuole membran…
		20342528	20345808	BnaC03g33320	AT3G03090	ATVGT1	vacuolar glucose transporter 1	Encodes a vacuolar membrane-localized glucose transporter that can also transport fructose. Mutations in these gene have effects on seed germination and time to flowering.	vacuolar glucose transporter 1 (VGT1); FUNCTIONS IN: carbohydrate transmembrane transporter activity, fructose transmembrane transporter activity, glucose transmembrane transporter activity, sugar:hydrogen symporter activity; INVOLVED IN: glucose transport, positive regulation of flower development, fructose transport, seed germination, response to nematode; LOCATED IN: plant-type vacuole membran…
		20562868	20566800	BnaC03g33790	AT3G04610	FLK	RNA-binding KH domain-containing protein		flowering locus KH domain (FLK); FUNCTIONS IN: RNA binding, nucleic acid binding; INVOLVED IN: positive regulation of flower development; LOCATED IN: nucleus; EXPRESSED IN: 23 plant structures; EXPRESSED DURING: 13 growth stages; CONTAINS InterPro DOMAIN/s: K Homology, type 1, subgroup (InterPro:IPR018111), K Homology (InterPro:IPR004087), K Homology, type 1 (InterPro:IPR004088); BEST Arabidopsis…
		20596034	20598737	BnaC03g33850	AT3G04680	CLPS3	CLP-similar protein 3	Encodes a nuclear protein that functions in mRNA processing. Mutations in this gene cause embryo lethality and reduced transmission through the female gametophyte. Over-expression of a CLPS3:TAP protein changes the relative levels of two alternatively processed FCA transcripts. It also causes abnormal phyllotaxy and flower development, early flowering under long and short days, and increased leve…	CLP-similar protein 3 (CLPS3); CONTAINS InterPro DOMAIN/s: Pre-mRNA cleavage complex II Clp1 (InterPro:IPR010655); BEST Arabidopsis thaliana protein match is: CLP1-similar protein 5 (TAIR:AT5G39930.1); Has 35333 Blast hits to 34131 proteins in 2444 species: Archae - 798; Bacteria - 22429; Metazoa - 974; Fungi - 991; Plants - 531; Viruses - 0; Other Eukaryotes - 9610 (source: NCBI BLink).
cqSS.C08 and cqSL.C08b	C08	29425231	29425989	BnaC08g28990	AT3G58070	GIS	C2H2 and C2HC zinc fingers superfamily protein	Putative transcription factor, contains C2H2 domain, regulates aspects of shoot maturation in Arabidopsis thaliana. GIS loss-of-function mutations affect the epidermal differentiation of inflorescence organs, causing a premature decrease in trichome production on successive leaves, stem internodes, and branches. Overexpression has the opposite effect on trichome initiation and causes other hetero…	GLABROUS INFLORESCENCE STEMS (GIS); FUNCTIONS IN: sequence-specific DNA binding transcription factor activity, zinc ion binding, nucleic acid binding; INVOLVED IN: trichome differentiation, trichome branching, response to gibberellin stimulus, regulation of transcription; LOCATED IN: intracellular; EXPRESSED IN: 12 plant structures; EXPRESSED DURING: 7 growth stages; CONTAINS InterPro DOMAIN/s: Z…
		29925294	29929500	BnaC08g29740	AT2G43410	FPA	RNA binding	FPA is a gene that regulates flowering time in Arabidopsis via a pathway that is independent of daylength (the autonomous pathway). Mutations in FPA result in extremely delayed flowering. Double mutants with FCA have reduced fertility and single/double mutants have defects in siRNA mediated chromatin silencing.	FPA; CONTAINS InterPro DOMAIN/s: Spen paralogue and orthologue SPOC, C-terminal (InterPro:IPR012921), RNA recognition motif, RNP-1 (InterPro:IPR000504), Nucleotide-binding, alpha-beta plait (InterPro:IPR012677); BEST Arabidopsis thaliana protein match is: RNA recognition motif (RRM)-containing protein (TAIR:AT4G12640.1); Has 504799 Blast hits to 501692 proteins in 22138 species: Archae - 10949; B…
cqSS.C09, cqSW.C09 and cqSL.C09	C09	45994043	45994378	BnaC09g45850	AT5G10625				BEST Arabidopsis thaliana protein match is: flowering promoting factor 1 (TAIR:AT5G24860.1); Has 35333 Blast hits to 34131 proteins in 2444 species: Archae - 798; Bacteria - 22429; Metazoa - 974; Fungi - 991; Plants - 531; Viruses - 0; Other Eukaryotes - 9610 (source: NCBI BLink).
cqSW.A04a	A04	8478697	8480748	BnaA04g09490	AT5G39660	CDF2	cycling DOF factor 2	Dof-type zinc finger domain-containing protein, identical to H-protein promoter binding factor-2a GI:3386546 from (Arabidopsis thaliana). Interacts with LKP2 and FKF1, but its overexpression does not change flowering time under short or long day conditions.	cycling DOF factor 2 (CDF2); CONTAINS InterPro DOMAIN/s: Zinc finger, Dof-type (InterPro:IPR003851); BEST Arabidopsis thaliana protein match is: cycling DOF factor 3 (TAIR:AT3G47500.1); Has 30201 Blast hits to 17322 proteins in 780 species: Archae - 12; Bacteria - 1396; Metazoa - 17338; Fungi - 3422; Plants - 5037; Viruses - 0; Other Eukaryotes - 2996 (source: NCBI BLink).
cqSW.A04b	A04	10207792	10209433	BnaA04g11930	AT2G21070	FIO1	methyltransferases	methyltransferase;(source:Araport11)	FIONA1 (FIO1); FUNCTIONS IN: methyltransferase activity; INVOLVED IN: photoperiodism, flowering, circadian rhythm, photoperiodism; LOCATED IN: nucleus; EXPRESSED IN: 22 plant structures; EXPRESSED DURING: 13 growth stages; CONTAINS InterPro DOMAIN/s: S-adenosyl-L-methionine dependent methyltransferase, Mett10D, predicted (InterPro:IPR017182), S-adenosyl-L-methionine dependent methyltransferase, p…
		10493000	10494100	BnaA04g12350	AT2G21660	GRP7	cold, circadian rhythm, and rna binding 2	Encodes a small glycine-rich RNA binding protein that is part of a negative-feedback loop through which AtGRP7 regulates the circadian oscillations of its own transcript. Gene expression is induced by cold. GRP7 appears to promote stomatal opening and reduce tolerance under salt and dehydration stress conditions, but, promotes stomatal closing and thereby increases stress tolerance under conditio…	GLYCINE RICH PROTEIN 7 (ATGRP7); FUNCTIONS IN: double-stranded DNA binding, RNA binding, single-stranded DNA binding; INVOLVED IN: in 12 processes; LOCATED IN: nucleus, chloroplast, peroxisome, cytoplasm; EXPRESSED IN: 28 plant structures; EXPRESSED DURING: 15 growth stages; CONTAINS InterPro DOMAIN/s: RNA recognition motif, glycine rich protein (InterPro:IPR015465), RNA recognition motif, RNP-1 …
		11005639	11008697	BnaA04g13050	AT2G22630	AGL17	AGAMOUS-like 17	Encodes a MADs domain containing protein involved in promoting flowering. Loss of function mutations show delayed flowering in long days and reduced levels of LFY and AP1 expression.	AGAMOUS-like 17 (AGL17); FUNCTIONS IN: sequence-specific DNA binding transcription factor activity; INVOLVED IN: positive regulation of long-day photoperiodism, flowering; LOCATED IN: nucleus; EXPRESSED IN: 7 plant structures; EXPRESSED DURING: L mature pollen stage; CONTAINS InterPro DOMAIN/s: Transcription factor, MADS-box (InterPro:IPR002100), Transcription factor, K-box (InterPro:IPR002487); …
cqSW.A05 and cqSL.A05	A05	1848393	1853826	BnaA05g03310	AT2G43410		RNA binding	FPA is a gene that regulates flowering time in Arabidopsis via a pathway that is independent of daylength (the autonomous pathway). Mutations in FPA result in extremely delayed flowering. Double mutants with FCA have reduced fertility and single/double mutants have defects in siRNA mediated chromatin silencing.	FPA; CONTAINS InterPro DOMAIN/s: Spen paralogue and orthologue SPOC, C-terminal (InterPro:IPR012921), RNA recognition motif, RNP-1 (InterPro:IPR000504), Nucleotide-binding, alpha-beta plait (InterPro:IPR012677); BEST Arabidopsis thaliana protein match is: RNA recognition motif (RRM)-containing protein (TAIR:AT4G12640.1); Has 504799 Blast hits to 501692 proteins in 22138 species: Archae - 10949; B…
		2557538	2558767	BnaA05g04850	AT2G45430	AHL22	AT-hook motif nuclear-localized protein 22	Encodes a nuclear localized AT hook domain containing protein that can bind AT rich DNA in vitro. Overexpression of the gene results in delayed flowering. Is likely to act redundantly with AHL18, AHL27 and AHL29 in the regulation of flowering. It is also involved in both photo- and skotomorphogenesis.	AT-hook motif nuclear-localized protein 22 (AHL22); CONTAINS InterPro DOMAIN/s: Protein of unknown function DUF296 (InterPro:IPR005175), Predicted AT-hook DNA-binding (InterPro:IPR014476); BEST Arabidopsis thaliana protein match is: AT-hook motif nuclear-localized protein 18 (TAIR:AT3G60870.1); Has 823 Blast hits to 817 proteins in 42 species: Archae - 0; Bacteria - 4; Metazoa - 44; Fungi - 6; Pl…
		2627051	2630394	BnaA05g05010	AT2G45660	SOC1	AGAMOUS-like 20	Controls flowering and is required for CO to promote flowering. It acts downstream of FT. Overexpression of (SOC1) AGL20 suppresses not only the late flowering of plants that have functional FRI and FLC alleles but also the delayed phase transitions during the vegetative stages of development. AGL20/SOC1 acts with AGL24 to promote flowering and inflorescence meristem identity.AGL20 upregulates ex…	AGAMOUS-like 20 (AGL20); FUNCTIONS IN: sequence-specific DNA binding transcription factor activity; INVOLVED IN: flower development, response to cold, positive regulation of flower development, maintenance of inflorescence meristem identity; LOCATED IN: nucleus; EXPRESSED IN: 22 plant structures; EXPRESSED DURING: 12 growth stages; CONTAINS InterPro DOMAIN/s: Transcription factor, MADS-box (Inter…
		5418009	5421229	BnaA05g09820	AT2G33835	FES1	Zinc finger C-x8-C-x5-C-x3-H type family protein	Encodes a zinc finger domain containing protein that is expressed in the shoot/root apex and vasculature, and acts with FRI to repress flowering.FES1 mutants in a Col(FRI+) background will flower early under inductive conditions.	FRIGIDA-ESSENTIAL 1 (FES1); FUNCTIONS IN: zinc ion binding, nucleic acid binding; INVOLVED IN: positive regulation of vernalization response; LOCATED IN: cellular_component unknown; EXPRESSED IN: shoot apex, vascular tissue, root tip; CONTAINS InterPro DOMAIN/s: Zinc finger, CCCH-type (InterPro:IPR000571); BEST Arabidopsis thaliana protein match is: Zinc finger C-x8-C-x5-C-x3-H type family protei…
		5425249	5426076	BnaA05g09840	AT2G33810	SPL3	squamosa promoter binding protein-like 3	Encodes a member of the SPL (squamosa-promoter binding protein-like)gene family, a novel gene family encoding DNA binding proteins and putative transcription factors. Contains the SBP-box, which encodes the SBP-domain, required and sufficient for interaction with DNA. It binds DNA, may directly regulate AP1, and is involved in regulation of flowering and vegetative phase change. Its temporal expr…	squamosa promoter binding protein-like 3 (SPL3); CONTAINS InterPro DOMAIN/s: Squamosa promoter-binding protein (InterPro:IPR017238), Transcription factor, SBP-box (InterPro:IPR004333); BEST Arabidopsis thaliana protein match is: squamosa promoter-binding protein-like 12 (TAIR:AT3G60030.1); Has 874 Blast hits to 869 proteins in 50 species: Archae - 0; Bacteria - 0; Metazoa - 25; Fungi - 10; Plants…
		9132095	9132716	BnaA05g14670	AT1G53160	SPL4	squamosa promoter binding protein-like 4	Encodes a member of the SPL (squamosa-promoter binding protein-like)gene family, a novel gene family encoding DNA binding proteins and putative transcription factors. Contains the SBP-box, which encodes the SBP-domain, required and sufficient for interaction with DNA. It is involved in regulation of flowering and vegetative phase change. Its temporal expression is regulated by the microRNA miR156…	squamosa promoter binding protein-like 4 (SPL4); FUNCTIONS IN: DNA binding, sequence-specific DNA binding transcription factor activity; INVOLVED IN: regulation of vegetative phase change, regulation of transcription; LOCATED IN: nucleus; EXPRESSED IN: 22 plant structures; EXPRESSED DURING: 13 growth stages; CONTAINS InterPro DOMAIN/s: Squamosa promoter-binding protein (InterPro:IPR017238), Trans…
		11763490	11765053	BnaA05g17020	AT3G22590	PHP	PLANT HOMOLOGOUS TO PARAFIBROMIN	Encodes PLANT HOMOLOGOUS TO PARAFIBROMIN (PHP), a homolog of human Paf1 Complex (Paf1C) subunit Parafibromin. Human Parafibromin assists in mediating output from the Wnt signaling pathway, and dysfunction of the encoding gene HRPT2 conditions specific cancer-related disease phenotypes. PHP resides in a ~670-kDa protein complex in nuclear extracts, and physically interacts with other known Paf1C-r…	PLANT HOMOLOGOUS TO PARAFIBROMIN (PHP); CONTAINS InterPro DOMAIN/s: RNA polymerase II accessory factor, Cdc73 (InterPro:IPR007852); Has 502 Blast hits to 395 proteins in 198 species: Archae - 0; Bacteria - 0; Metazoa - 257; Fungi - 127; Plants - 42; Viruses - 0; Other Eukaryotes - 76 (source: NCBI BLink).
		12384757	12385599	BnaA05g17510	AT1G48270	ATGCR1	G-protein-coupled receptor 1	encodes a protein similar to G-coupled receptor with 7 transmembrane regions. Overexpression studies suggest this gene is involved in dormancy and flowering. Reduction of expression results in decreased sensitivity to cytokinin.	G-protein-coupled receptor 1 (GCR1); FUNCTIONS IN: G-protein coupled receptor activity; INVOLVED IN: in 7 processes; LOCATED IN: plasma membrane; EXPRESSED IN: 25 plant structures; EXPRESSED DURING: 13 growth stages; CONTAINS InterPro DOMAIN/s: G-protein-coupled receptor, GCR1 putative (InterPro:IPR022340), GPCR, family 2-like (InterPro:IPR017981), GCR1-cAMP receptor (InterPro:IPR022343); Has 592…
		14482595	14485990	BnaA05g19180	AT3G19980	AP1	flower-specific, phytochrome-associated protein phosphatase 3	Encodes catalytic subunit of serine/threonine protein phosphatase 2A. It can associate with phytochromes A and B in vitro. Mutant plants display an accelerated flowering phenotype.	flower-specific, phytochrome-associated protein phosphatase 3 (FYPP3); CONTAINS InterPro DOMAIN/s: Metallophosphoesterase (InterPro:IPR004843), Serine/threonine-specific protein phosphatase/bis(5-nucleosyl)-tetraphosphatase (InterPro:IPR006186); BEST Arabidopsis thaliana protein match is: Calcineurin-like metallo-phosphoesterase superfamily protein (TAIR:AT1G50370.1); Has 6822 Blast hits to 6670 …
		15590152	15592687	BnaA05g20150	AT3G20740	FIE	Transducin/WD40 repeat-like superfamily protein	Encodes a protein similar to the transcriptional regular of the animal Polycomb group and is involved in regulation of establishment of anterior-posterior polar axis in the endosperm and repression of flowering during vegetative phase. Mutation leads endosperm to develop in the absence of fertilization and flowers to form in seedlings and non-reproductive organs. Also exhibits maternal effect gam…	FERTILIZATION-INDEPENDENT ENDOSPERM (FIE); CONTAINS InterPro DOMAIN/s: WD40 repeat 2 (InterPro:IPR019782), WD40 repeat, conserved site (InterPro:IPR019775), WD40 repeat (InterPro:IPR001680), G-protein beta WD-40 repeat, region (InterPro:IPR020472), WD40 repeat-like-containing domain (InterPro:IPR011046), WD40-repeat-containing domain (InterPro:IPR017986), WD40/YVTN repeat-like-containing domain (…
		15618460	15620822	BnaA05g20180	AT3G20740	FIE	Transducin/WD40 repeat-like superfamily protein	Encodes a protein similar to the transcriptional regular of the animal Polycomb group and is involved in regulation of establishment of anterior-posterior polar axis in the endosperm and repression of flowering during vegetative phase. Mutation leads endosperm to develop in the absence of fertilization and flowers to form in seedlings and non-reproductive organs. Also exhibits maternal effect gam…	FERTILIZATION-INDEPENDENT ENDOSPERM (FIE); CONTAINS InterPro DOMAIN/s: WD40 repeat 2 (InterPro:IPR019782), WD40 repeat, conserved site (InterPro:IPR019775), WD40 repeat (InterPro:IPR001680), G-protein beta WD-40 repeat, region (InterPro:IPR020472), WD40 repeat-like-containing domain (InterPro:IPR011046), WD40-repeat-containing domain (InterPro:IPR017986), WD40/YVTN repeat-like-containing domain (…
		15624459	15627114	BnaA05g20190	AT3G20740	FIE	Transducin/WD40 repeat-like superfamily protein	Encodes a protein similar to the transcriptional regular of the animal Polycomb group and is involved in regulation of establishment of anterior-posterior polar axis in the endosperm and repression of flowering during vegetative phase. Mutation leads endosperm to develop in the absence of fertilization and flowers to form in seedlings and non-reproductive organs. Also exhibits maternal effect gam…	FERTILIZATION-INDEPENDENT ENDOSPERM (FIE); CONTAINS InterPro DOMAIN/s: WD40 repeat 2 (InterPro:IPR019782), WD40 repeat, conserved site (InterPro:IPR019775), WD40 repeat (InterPro:IPR001680), G-protein beta WD-40 repeat, region (InterPro:IPR020472), WD40 repeat-like-containing domain (InterPro:IPR011046), WD40-repeat-containing domain (InterPro:IPR017986), WD40/YVTN repeat-like-containing domain (…
		15778616	15779016	BnaA05g20380	AT3G20550	DDL	SMAD/FHA domain-containing protein	Encodes a nuclear localized FHA (forhkead) domain containing protein.Mutant plants have shortened roots, delayed flowering time, altered floral organ number, defective floral organs and reduced fertility.Ddl mutants also show reduced levels of pri-miRNAs as well as mature miRNAs suggesting involvement in biogenesis of miRNAs. DDL does not affect transcription of miRNAs directly but may act throug…	DAWDLE (DDL); FUNCTIONS IN: molecular_function unknown; INVOLVED IN: cell proliferation, production of miRNAs involved in gene silencing by miRNA; LOCATED IN: cytosol, nucleus, chloroplast; EXPRESSED IN: 23 plant structures; EXPRESSED DURING: 13 growth stages; CONTAINS InterPro DOMAIN/s: SMAD/FHA domain (InterPro:IPR008984), Forkhead-associated (FHA) domain (InterPro:IPR000253); BEST Arabidopsis …
		16899351	16900972	BnaA05g22000	AT5G58230	MSI1	Transducin/WD40 repeat-like superfamily protein	Encodes a WD-40 repeat containing protein that functions in chromatin assembly as part of the CAF1 and FIE complex. Mutants exhibit parthenogenetic development that includes proliferation of unfertilized endosperm and embryos. In heterozygous plants 50% of embryos abort. Of the aborted embryos the early aborted class are homozygous and the later aborting lass are heterozygotes in which the defect…	MULTICOPY SUPRESSOR OF IRA1 (MSI1); FUNCTIONS IN: protein binding; INVOLVED IN: in 13 processes; LOCATED IN: nucleus, chloroplast, chromatin remodeling complex, CUL4 RING ubiquitin ligase complex; EXPRESSED IN: 28 plant structures; EXPRESSED DURING: 14 growth stages; CONTAINS InterPro DOMAIN/s: Histone-binding protein RBBP4 (InterPro:IPR022052), WD40 repeat 2 (InterPro:IPR019782), WD40 repeat, co…
		18225625	18227675	BnaA05g24340	AT3G15270	SPL5	squamosa promoter binding protein-like 5	Encodes a member of the SPL (squamosa-promoter binding protein-like)gene family, a novel gene family encoding DNA binding proteins and putative transcription factors. Contains the SBP-box, which encodes the SBP-domain, required and sufficient for interaction with DNA. It is involved in regulation of flowering and vegetative phase change. Its temporal expression is regulated by the microRNA miR156…	squamosa promoter binding protein-like 5 (SPL5); FUNCTIONS IN: DNA binding, sequence-specific DNA binding transcription factor activity; INVOLVED IN: regulation of vegetative phase change, regulation of transcription; LOCATED IN: nucleus; EXPRESSED IN: 15 plant structures; EXPRESSED DURING: 8 growth stages; CONTAINS InterPro DOMAIN/s: Squamosa promoter-binding protein (InterPro:IPR017238), Transc…
		19333818	19342465	BnaA05g26370	AT3G12810	PIE1	SNF2 domain-containing protein / helicase domain-containing protein	Encodes a protein similar to ATP-dependent, chromatin-remodeling proteins of the ISWI and SWI2/SNF2 family. Genetic analyses suggest that this gene is involved in multiple flowering pathways. Mutations in PIE1 results in suppression of FLC-mediated delay of flowering and causes early flowering in noninductive photoperiods independently of FLC. PIE1 is required for expression of FLC in the shoot a…	PHOTOPERIOD-INDEPENDENT EARLY FLOWERING 1 (PIE1); FUNCTIONS IN: helicase activity, DNA binding, ATP binding, nucleic acid binding; INVOLVED IN: in 6 processes; LOCATED IN: SWI/SNF complex, cell wall, chromatin remodeling complex; EXPRESSED IN: 18 plant structures; EXPRESSED DURING: 9 growth stages; CONTAINS InterPro DOMAIN/s: HSA (InterPro:IPR006562), HAS subgroup (InterPro:IPR013999), Helicase/S…
cqSL.C02	C02	36208289	36209092	BnaC02g33880	AT2G01290	RPI2	ribose-5-phosphate isomerase 2	Cytosolic ribose-5-phosphate isomerase. Knockout mutation causes chloroplast dysfunction, late flowering and premature cell death.	ribose-5-phosphate isomerase 2 (RPI2); CONTAINS InterPro DOMAIN/s: Ribose-5-phosphate isomerase, type A, subgroup (InterPro:IPR020672), Ribose 5-phosphate isomerase, type A (InterPro:IPR004788); BEST Arabidopsis thaliana protein match is: Ribose 5-phosphate isomerase, type A protein (TAIR:AT1G71100.1); Has 5035 Blast hits to 5035 proteins in 1937 species: Archae - 235; Bacteria - 3542; Metazoa - …
		37583748	37591063	BnaC02g34940	AT5G67100	ICU2	DNA-directed DNA polymerases	Encodes the putative catalytic subunit of the DNA polymerase alpha. Interacts with genes involved in chromatin-mediated cellular memory. ICU2 genetically interacts with TERMINAL FLOWER2, the ortholog of HETEROCHROMATIN PROTEIN1 of animals and yeasts, and with the Polycomb group (PcG) gene CURLY LEAF. A number of regulatory genes were derepressed in the icu2-1 mutant, including genes associated wi…	INCURVATA2 (ICU2); FUNCTIONS IN: DNA-directed DNA polymerase activity; INVOLVED IN: negative regulation of flower development, leaf morphogenesis; LOCATED IN: nucleus; EXPRESSED IN: 19 plant structures; EXPRESSED DURING: 13 growth stages; CONTAINS InterPro DOMAIN/s: DNA polymerase, family B (InterPro:IPR022762), DNA-directed DNA polymerase, family B, exonuclease domain (InterPro:IPR006133), DNA-d…
cqSLC08a		27174201	27177208	BnaC08g25470	AT3G54720	AMP	Peptidase M28 family protein	Encodes glutamate carboxypeptidase. Various alleles show-increased cotyledon number and rate of leaf initiation, show transformation of leaves to cotyledons, altered flowering time and photomorphogenesis and an increased level of cytokinin biosynthesis. Involved in ethylene enhanced hypocotyl elongation in the light. Strong genetic interaction between TGH and AMP1.	ALTERED MERISTEM PROGRAM 1 (AMP1); CONTAINS InterPro DOMAIN/s: Protease-associated PA (InterPro:IPR003137), Transferrin receptor-like, dimerisation (InterPro:IPR007365), Peptidase M28 (InterPro:IPR007484); BEST Arabidopsis thaliana protein match is: Peptidase M28 family protein (TAIR:AT5G19740.1); Has 3363 Blast hits to 3338 proteins in 594 species: Archae - 10; Bacteria - 1310; Metazoa - 699; Fu…
		27410509	27415629	BnaC08g25840	AT3G54990	SMZ	Integrase-type DNA-binding superfamily protein	Encodes a AP2 domain transcription factor that can repress flowering. SMZ and its paralogous gene, SNARCHZAPFEN (SNZ), share a signature with partial complementarity to the miR172 microRNA, whose precursor is induced upon flowering.	SCHLAFMUTZE (SMZ); CONTAINS InterPro DOMAIN/s: DNA-binding, integrase-type (InterPro:IPR016177), Pathogenesis-related transcriptional factor/ERF, DNA-binding (InterPro:IPR001471); BEST Arabidopsis thaliana protein match is: Integrase-type DNA-binding superfamily protein (TAIR:AT2G39250.1); Has 4786 Blast hits to 4207 proteins in 234 species: Archae - 0; Bacteria - 32; Metazoa - 0; Fungi - 0; Plan…
cqSL.C08c	C08	33815790	33819038	BnaC08g36680	AT2G19520	ACG1	Transducin family protein / WD-40 repeat family protein	Controls flowering.	FVE; FUNCTIONS IN: metal ion binding; INVOLVED IN: flower development, unidimensional cell growth, trichome morphogenesis, leaf morphogenesis; LOCATED IN: nucleolus, nucleus, CUL4 RING ubiquitin ligase complex, cytoplasm; EXPRESSED IN: guard cell; CONTAINS InterPro DOMAIN/s: Histone-binding protein RBBP4 (InterPro:IPR022052), WD40 repeat 2 (InterPro:IPR019782), WD40 repeat-like-containing domain …
Footnotes are the same as Supplementary Table S5
